# Supplementary material for: Delineating cooperative effects of Notch and biomechanical signals on patterned liver differentiation
Source: Commun Biol. 2022 Oct 7;5:1073. doi: 10.1038/s42003-022-03840-9 (PMC9546876; doi:10.1038/s42003-022-03840-9)
Supplement: Supplementary file 4 — Supplementary Data 1 [file 42003_2022_3840_MOESM4_ESM.csv]

	Cells	Treatment	Radial Distance	Position	Mean_HNF4a_Intensity	Percent_HNF4a_positive_cells	Percent_OPN_positive_cells	Mean_OPN_Intensity
1	NC	NT	0.987	Boundary	0.019655544	0	0.333333333	0.062852713
2	NC	NT	0.989	Boundary	0.028572351	0.333333333	0.666666667	0.224214656
3	NC	NT	0.991	Boundary	0.023489747	0.25	0.25	0.160028252
4	NC	NT	0.981	Boundary	0.024503506	0	0.333333333	0.06520733
5	NC	NT	0.986	Boundary	0.021639929	0	1	0.12220783
6	NC	NT	0.975	Boundary	0.027562935	0	0.5	0.100428782
7	NC	NT	0.969	Boundary	0.033961808	0.333333333	0.333333333	0.205394446
8	NC	NT	0.974	Boundary	0.031027969	0.5	0.5	0.129792667
9	NC	NT	0.959	Boundary	0.027395196	0.4	0.3	0.091346566
10	NC	NT	0.966	Boundary	0.026345572	0	1	0.314225564
11	NC	NT	0.962	Boundary	0.018597243	0	0	0.05597859
12	NC	NT	0.955	Boundary	0.043886395	0.6	0.2	0.083988213
13	NC	NT	0.963	Boundary	0.017350132	0	0	0.04899925
14	NC	NT	0.961	Boundary	0.04821153	0.5	0.5	0.306148684
15	NC	NT	0.973	Boundary	0.024861339	0.25	0.25	0.087889549
16	NC	NT	0.964	Boundary	0.034229612	0.333333333	0.333333333	0.078954157
17	NC	NT	0.993	Boundary	0.045510583	0.5	1	0.223961095
18	NC	NT	0.937	Interior	0.043327318	0.5	0.75	0.159189377
19	NC	NT	0.942	Interior	0.036037049	0.5	1	0.221343095
20	NC	NT	0.927	Interior	0.015345689	0	0	0.046427015
21	NC	NT	0.924	Interior	0.01520285	0	0	0.049394482
22	NC	NT	0.931	Interior	0.033729192	0.5	0	0.056812973
23	NC	NT	0.932	Interior	0.028851849	0.5	0.5	0.085988993
24	NC	NT	0.985	Boundary	0.02949009	0.5	0.5	0.06372526
25	NC	NT	0.938	Interior	0.040254281	0.666666667	0.333333333	0.136528186
26	NC	NT	0.939	Interior	0.016527897	0	0.5	0.069852376
27	NC	NT	0.911	Interior	0.020549753	0.25	0.25	0.137396719
28	NC	NT	0.999	Boundary	0.017358645	0	0.666666667	0.173871745
29	NC	NT	0.908	Interior	0.037818457	0.5	0.5	0.099000618
30	NC	NT	0.917	Interior	0.02127537	0	0	0.059880573
31	NC	NT	0.895	Interior	0.052740488	1	0	0.048380585
32	NC	NT	0.894	Interior	0.02232718	0	1	0.112463071
33	NC	NT	0.916	Interior	0.047468541	1	1	0.222572368
34	NC	NT	0.94	Interior	0.02995881	0.4	0.6	0.082741666
35	NC	NT	0.892	Interior	0.022124166	0.25	0.25	0.060293194
36	NC	NT	0.945	Interior	0.035334055	0.5	0.5	0.073543281
37	NC	NT	0.926	Interior	0.028100944	0.25	0.25	0.056043174
38	NC	NT	0.988	Boundary	0.040598976	0.5	0.5	0.090042224
39	NC	NT	0.913	Interior	0.014520166	0	0	0.040934063
40	NC	NT	0.958	Boundary	0.020287816	0	1	0.264367691
41	NC	NT	0.877	Interior	0.017719243	0	0	0.046815199
42	NC	NT	0.935	Interior	0.0416473	0.333333333	0.333333333	0.071302257
43	NC	NT	0.912	Interior	0.012223497	0	0	0.035927687
44	NC	NT	0.899	Interior	0.030680466	0.5	0.5	0.101111491
45	NC	NT	0.9	Interior	0.038122494	0.4	0.2	0.05337304
46	NC	NT	0.919	Interior	0.055120073	0.5	0	0.060749261
47	NC	NT	0.904	Interior	0.057177873	1	0	0.056989743
48	NC	NT	0.858	Interior	0.015607014	0	0	0.041278186
49	NC	NT	0.873	Interior	0.021427972	0.25	0	0.041076612
50	NC	NT	0.849	Interior	0.074348645	1	0	0.046521623
51	NC	NT	0.867	Interior	0.030376182	0.25	0.25	0.065869525
52	NC	NT	0.968	Boundary	0.016841264	0	0.25	0.068818806
53	NC	NT	0.85	Interior	0.075945656	1	0	0.043538676
54	NC	NT	0.943	Interior	0.017652297	0.2	0	0.041407769
55	NC	NT	0.866	Interior	0.019650838	0	0	0.052695403
56	NC	NT	0.838	Interior	0.020612213	0	0	0.043091374
57	NC	NT	0.906	Interior	0.014657809	0	0	0.041476261
58	NC	NT	0.839	Interior	0.021169775	0	0	0.053414226
59	NC	NT	0.86	Interior	0.016229804	0	0	0.04706524
60	NC	NT	0.952	Boundary	0.012246302	0	0	0.038321295
61	NC	NT	0.853	Interior	0.040621865	0.25	0.25	0.075254404
62	NC	NT	0.998	Boundary	0.0326153	0.5	0.5	0.113575632
63	NC	NT	0.891	Interior	0.024333345	0.333333333	0	0.051405851
64	NC	NT	0.811	Interior	0.041475773	0.4	0	0.042718745
65	NC	NT	0.871	Interior	0.040575693	0.5	0	0.056476119
66	NC	NT	0.928	Interior	0.018464103	0	0.333333333	0.08212221
67	NC	NT	0.872	Interior	0.029181474	0.333333333	0.333333333	0.064348337
68	NC	NT	0.822	Interior	0.015938801	0	0	0.045261439
69	NC	NT	0.863	Interior	0.013433682	0	0	0.042195867
70	NC	NT	0.82	Interior	0.036707652	0.666666667	0	0.044265023
71	NC	NT	0.808	Interior	0.034609207	0.333333333	0	0.04307758
72	NC	NT	0.79	Interior	0.030101627	0.333333333	0	0.043256655
73	NC	NT	0.795	Interior	0.016538381	0	0	0.040683189
74	NC	NT	0.897	Interior	0.017459284	0	0.166666667	0.052211725
75	NC	NT	0.799	Interior	0.016109292	0	0	0.044580193
76	NC	NT	0.921	Interior	0.011628066	0	0	0.035335111
77	NC	NT	0.772	Interior	0.014143363	0	0	0.040364836
78	NC	NT	0.847	Interior	0.020390359	0	0	0.051287164
79	NC	NT	0.813	Interior	0.036454481	0.5	0.5	0.101062702
80	NC	NT	0.784	Interior	0.022158043	0	0	0.048630563
81	NC	NT	0.817	Interior	0.02332102	0	0	0.050127878
82	NC	NT	0.972	Boundary	0.028108929	0.5	0.5	0.0970326
83	NC	NT	0.832	Interior	0.016316047	0	0	0.044231985
84	NC	NT	0.793	Interior	0.01467752	0	0	0.040549838
85	NC	NT	0.794	Interior	0.01732441	0	0	0.041321339
86	NC	NT	0.814	Interior	0.037314861	0.333333333	0.333333333	0.062015282
87	NC	NT	0.76	Interior	0.01330053	0	0	0.040557669
88	NC	NT	0.841	Interior	0.019971655	0	0	0.037472615
89	NC	NT	0.786	Interior	0.013692496	0	0	0.04089624
90	NC	NT	0.778	Interior	0.012086767	0	0	0.04323198
91	NC	NT	0.734	Interior	0.020119279	0.333333333	0	0.041588088
92	NC	NT	0.779	Interior	0.016140362	0	0.25	0.074920916
93	NC	NT	0.736	Interior	0.02213742	0.5	0	0.03755713
94	NC	NT	0.818	Interior	0.018406371	0	0	0.054821032
95	NC	NT	0.864	Interior	0.016676999	0	0	0.038724833
96	NC	NT	0.777	Interior	0.011980856	0	0	0.045545778
97	NC	NT	0.723	Interior	0.018393461	0	0	0.042349388
98	NC	NT	0.752	Interior	0.013943356	0	0	0.040468411
99	NC	NT	0.791	Interior	0.023982659	0	0	0.054764017
100	NC	NT	0.718	Interior	0.031039345	1	0	0.047302321
101	NC	NT	0.725	Interior	0.015609034	0	0	0.043044413
102	NC	NT	0.903	Interior	0.032217048	0.333333333	0	0.047764554
103	NC	NT	0.74	Interior	0.015393129	0	0	0.045155991
104	NC	NT	0.685	Interior	0.011450981	0	0	0.039117648
105	NC	NT	0.687	Interior	0.013471789	0	0	0.038068836
106	NC	NT	0.741	Interior	0.02587305	0.25	0	0.040234104
107	NC	NT	0.686	Interior	0.013112206	0	0	0.043033602
108	NC	NT	0.748	Interior	0.034951174	0.5	0	0.046857364
109	NC	NT	0.768	Interior	0.029304039	0.5	0.5	0.136421141
110	NC	NT	0.707	Interior	0.027146995	0.333333333	0	0.044179188
111	NC	NT	0.747	Interior	0.018013	0	1	0.083678238
112	NC	NT	0.979	Boundary	0.038058973	0.666666667	0.333333333	0.079001436
113	NC	NT	0.698	Interior	0.013657486	0	0	0.04232504
114	NC	NT	0.716	Interior	0.01505272	0	0	0.041717341
115	NC	NT	0.703	Interior	0.013292556	0	0	0.040558478
116	NC	NT	0.773	Interior	0.019324229	0.2	0	0.041401315
117	NC	NT	0.72	Interior	0.014251791	0	0	0.03900492
118	NC	NT	0.679	Interior	0.013191616	0	0	0.040803607
119	NC	NT	0.949	Interior	0.015218143	0	0	0.041679139
120	NC	NT	0.694	Interior	0.025062653	0.25	0	0.045973285
121	NC	NT	0.659	Interior	0.015301405	0	0	0.04038583
122	NC	NT	0.652	Interior	0.011549391	0	0	0.036508739
123	NC	NT	0.683	Interior	0.017508976	0	0	0.040298261
124	NC	NT	0.671	Interior	0.015873827	0	0	0.041706202
125	NC	NT	0.901	Interior	0.012068966	0	0	0.038810008
126	NC	NT	0.635	Interior	0.018480492	0.2	0	0.041123124
127	NC	NT	0.826	Interior	0.011183118	0	0	0.032984382
128	NC	NT	0.84	Interior	0.017765792	0	0	0.046131924
129	NC	NT	0.642	Interior	0.012620404	0	0	0.040996516
130	NC	NT	0.653	Interior	0.013238226	0	0	0.039924748
131	NC	NT	0.631	Interior	0.024895636	0	0	0.041391526
132	NC	NT	0.804	Interior	0.05026467	1	1	0.146888001
133	NC	NT	0.893	Interior	0.015693259	0	0	0.040184993
134	NC	NT	0.971	Boundary	0.03267233	0.333333333	0	0.053909623
135	NC	NT	0.934	Interior	0.016891888	0	0	0.046680119
136	NC	NT	0.882	Interior	0.013960971	0	0	0.044241381
137	NC	NT	0.695	Interior	0.014108975	0	0.5	0.097738532
138	NC	NT	0.709	Interior	0.018735986	0	0	0.046631579
139	NC	NT	0.613	Interior	0.016037191	0	0	0.039844259
140	NC	NT	0.656	Interior	0.013513731	0	0	0.039425913
141	NC	NT	0.599	Interior	0.013761533	0	0	0.039204327
142	NC	NT	0.655	Interior	0.013344896	0	0	0.041826855
143	NC	NT	0.896	Interior	0.011330762	0	0	0.035245903
144	NC	NT	0.597	Interior	0.0183737	0	0	0.042225407
145	NC	NT	0.629	Interior	0.013556139	0	0	0.038354985
146	NC	NT	0.769	Interior	0.01446272	0	0	0.047717511
147	NC	NT	0.957	Boundary	0.009737963	0	0	0.031900224
148	NC	NT	0.746	Interior	0.021015538	0	0	0.041993926
149	NC	NT	0.857	Interior	0.035438484	0.2	0.2	0.067844619
150	NC	NT	0.787	Interior	0.013700827	0	0	0.033333335
151	NC	NT	0.717	Interior	0.020732312	0.333333333	0	0.040083687
152	NC	NT	0.831	Interior	0.017956126	0	0	0.040470161
153	NC	NT	0.585	Interior	0.012765609	0	0	0.036163756
154	NC	NT	0.637	Interior	0.01314422	0	0	0.04025493
155	NC	NT	0.665	Interior	0.013093361	0	0	0.047509613
156	NC	NT	0.604	Interior	0.015504642	0	0	0.042620369
157	NC	NT	0.648	Interior	0.01471443	0	0.5	0.103917083
158	NC	NT	0.614	Interior	0.024258536	0.5	0	0.043630669
159	NC	NT	0.907	Interior	0.019853236	0	0	0.056342166
160	NC	NT	0.805	Interior	0.012039466	0	0	0.033695518
161	NC	NT	0.688	Interior	0.015254696	0	0.5	0.361159263
162	NC	NT	0.567	Interior	0.023252886	0.5	0	0.040100688
163	NC	NT	0.58	Interior	0.013959892	0	0	0.040793245
164	NC	NT	0.809	Interior	0.01850309	0	0	0.052475834
165	NC	NT	0.751	Interior	0.015927953	0	0	0.037636607
166	NC	NT	0.848	Interior	0.028632227	0.5	0	0.04470652
167	NC	NT	0.603	Interior	0.01409545	0	0	0.041731411
168	NC	NT	0.551	Interior	0.0118693	0	0	0.038774442
169	NC	NT	0.706	Interior	0.01145207	0	0	0.036437563
170	NC	NT	0.689	Interior	0.012832101	0	0.25	0.044468138
171	NC	NT	0.73	Interior	0.016708804	0	0	0.041464784
172	NC	NT	0.621	Interior	0.024804867	0.333333333	0	0.047068827
173	NC	NT	0.542	Interior	0.011887255	0	0	0.036529822
174	NC	NT	0.581	Interior	0.019949051	0.25	0	0.043181185
175	NC	NT	0.837	Interior	0.012733391	0	0	0.037699147
176	NC	NT	0.798	Interior	0.015380949	0	0	0.045531944
177	NC	NT	0.57	Interior	0.046594822	1	0	0.043691065
178	NC	NT	0.657	Interior	0.014703453	0	0	0.043572765
179	NC	NT	0.759	Interior	0.018854828	0	0	0.040787332
180	NC	NT	0.539	Interior	0.012651169	0	0	0.036505258
181	NC	NT	0.592	Interior	0.015313232	0	0	0.04478795
182	NC	NT	0.7	Interior	0.016077617	0	0	0.042109985
183	NC	NT	0.884	Interior	0.023626979	0.333333333	0	0.041309149
184	NC	NT	0.598	Interior	0.01470508	0	0	0.046436891
185	NC	NT	0.548	Interior	0.025791039	0.333333333	0	0.042847467
186	NC	NT	0.517	Interior	0.014697874	0	0	0.040422275
187	NC	NT	0.651	Interior	0.01052015	0	0	0.035891904
188	NC	NT	0.856	Interior	0.019981381	0	0	0.055239611
189	NC	NT	0.609	Interior	0.013261344	0	0	0.047020935
190	NC	NT	0.755	Interior	0.011847891	0	0	0.037837197
191	NC	NT	0.732	Interior	0.011321432	0	0	0.037610913
192	NC	NT	0.697	Interior	0.01500044	0	0	0.032322168
193	NC	NT	0.77	Interior	0.011367786	0	0	0.037675639
194	NC	NT	0.488	Interior	0.012795451	0	0	0.03855222
195	NC	NT	0.486	Interior	0.011941952	0	0	0.040655812
196	NC	NT	0.493	Interior	0.014202124	0	0	0.041358389
197	NC	NT	0.531	Interior	0.014504914	0	0	0.041365206
198	NC	NT	0.633	Interior	0.018631964	0	0	0.045304208
199	NC	NT	0.816	Interior	0.027631124	0	0	0.032702836
200	NC	NT	0.513	Interior	0.01384827	0	0	0.039556375
201	NC	NT	0.55	Interior	0.013518543	0	0	0.041987183
202	NC	NT	0.575	Interior	0.012417927	0	0	0.040640405
203	NC	NT	0.554	Interior	0.014803857	0	0	0.038948409
204	NC	NT	0.553	Interior	0.012054098	0	0	0.037136972
205	NC	NT	0.484	Interior	0.011853833	0	0	0.041252866
206	NC	NT	0.502	Interior	0.013770882	0	0	0.040985848
207	NC	NT	0.465	Interior	0.01531363	0	0	0.045849614
208	NC	NT	0.458	Interior	0.012117127	0	0	0.039813282
209	NC	NT	0.606	Interior	0.014799527	0	0	0.037810044
210	NC	NT	0.483	Interior	0.011328256	0	0	0.036573928
211	NC	NT	0.781	Interior	0.02077178	0	0	0.044144959
212	NC	NT	0.649	Interior	0.017936758	0	0	0.049764013
213	NC	NT	0.501	Interior	0.014538068	0	0	0.041017489
214	NC	NT	0.485	Interior	0.014562739	0	0	0.042493973
215	NC	NT	0.438	Interior	0.011609536	0	0	0.037861477
216	NC	NT	0.433	Interior	0.012054218	0	0	0.039663115
217	NC	NT	0.678	Interior	0.012016116	0	0	0.03841616
218	NC	NT	0.434	Interior	0.018733499	0.166666667	0	0.044225751
219	NC	NT	0.56	Interior	0.014918708	0	0	0.042188264
220	NC	NT	0.44	Interior	0.013803015	0	0	0.039723412
221	NC	NT	0.511	Interior	0.012545806	0	0	0.040169079
222	NC	NT	0.715	Interior	0.014746277	0	0	0.037832022
223	NC	NT	0.474	Interior	0.036054768	1	0	0.042173767
224	NC	NT	0.445	Interior	0.020528539	0.333333333	0	0.049641804
225	NC	NT	0.569	Interior	0.019916746	0.333333333	0	0.040729487
226	NC	NT	0.417	Interior	0.012249849	0	0	0.039336973
227	NC	NT	0.888	Interior	0.008745544	0	0	0.031016044
228	NC	NT	0.482	Interior	0.013846776	0	0	0.040812615
229	NC	NT	0.708	Interior	0.04746634	0.333333333	0	0.043224665
230	NC	NT	0.437	Interior	0.013165267	0	0	0.03869548
231	NC	NT	0.481	Interior	0.019667218	0.25	0	0.044255255
232	NC	NT	0.743	Interior	0.045072814	0.333333333	0	0.042637882
233	NC	NT	0.529	Interior	0.011896643	0	0	0.037881427
234	NC	NT	0.519	Interior	0.013047606	0	0	0.038460462
235	NC	NT	0.397	Interior	0.013202023	0	0	0.039534861
236	NC	NT	0.776	Interior	0.016204399	0	0	0.036550767
237	NC	NT	0.584	Interior	0.008560141	0	0	0.031431082
238	NC	NT	0.421	Interior	0.012365713	0	0	0.05963489
239	NC	NT	0.99	Boundary	0.045753297	1	0.333333333	0.079909858
240	NC	NT	0.392	Interior	0.018744343	0	0	0.04065957
241	NC	NT	0.543	Interior	0.012272179	0	0	0.034524272
242	NC	NT	0.62	Interior	0.013151801	0	0	0.039732346
243	NC	NT	0.398	Interior	0.013608147	0	0	0.041483081
244	NC	NT	0.504	Interior	0.01627074	0	0	0.044626698
245	NC	NT	0.522	Interior	0.016275784	0	0	0.03831492
246	NC	NT	0.364	Interior	0.011924228	0	0	0.039906947
247	NC	NT	0.782	Interior	0.018851685	0	0	0.059558909
248	NC	NT	0.525	Interior	0.011178725	0	0	0.03218391
249	NC	NT	0.424	Interior	0.01489182	0	1	0.119028079
250	NC	NT	0.441	Interior	0.013851993	0	0	0.05631457
251	NC	NT	0.664	Interior	0.009664695	0	0	0.032370346
252	NC	NT	0.369	Interior	0.01596616	0	0	0.042756596
253	NC	NT	0.359	Interior	0.01584601	0	0	0.04168977
254	NC	NT	0.556	Interior	0.011687051	0	0	0.038141463
255	NC	NT	0.762	Interior	0.015926287	0	0	0.044807817
256	NC	NT	0.346	Interior	0.020697317	0	0	0.041192949
257	NC	NT	0.836	Interior	0.011689916	0	0	0.038369224
258	NC	NT	0.36	Interior	0.013841743	0	0	0.040858716
259	NC	NT	0.387	Interior	0.021803437	0.333333333	0	0.04450058
260	NC	NT	0.461	Interior	0.015396808	0	0	0.045453497
261	NC	NT	0.38	Interior	0.014152701	0	0	0.039653852
262	NC	NT	0.819	Interior	0.05077059	0.5	0.5	0.109458799
263	NC	NT	0.765	Interior	0.015674182	0	0	0.040349256
264	NC	NT	0.728	Interior	0.036112387	0.333333333	0	0.045992809
265	NC	NT	0.426	Interior	0.020285165	0	0	0.039710232
266	NC	NT	0.623	Interior	0.012858029	0	0	0.037133549
267	NC	NT	0.568	Interior	0.013297692	0	0	0.039742311
268	NC	NT	0.336	Interior	0.019487962	0	0	0.044284588
269	NC	NT	0.411	Interior	0.016105405	0	0	0.044622161
270	NC	NT	0.439	Interior	0.020943468	0.333333333	0	0.037800527
271	NC	NT	0.323	Interior	0.039782418	0.666666667	0	0.045437767
272	NC	NT	0.78	Interior	0.067930862	1	0	0.047056159
273	NC	NT	0.498	Interior	0.013291602	0	0	0.039964024
274	NC	NT	0.333	Interior	0.015586774	0	0	0.043223699
275	NC	NT	0.666	Interior	0.016570474	0	0	0.050189024
276	NC	NT	0.764	Interior	0.029514497	0.5	0	0.040107038
277	NC	NT	0.352	Interior	0.013698925	0	0	0.041758236
278	NC	NT	0.435	Interior	0.019092111	0	0	0.044248756
279	NC	NT	0.558	Interior	0.017199981	0	0	0.040917138
280	NC	NT	0.936	Interior	0.030725812	0.5	0	0.048929775
281	NC	NT	0.47	Interior	0.01030329	0	0	0.033320357
282	NC	NT	0.616	Interior	0.0201244	0	0	0.04232287
283	NC	NT	0.332	Interior	0.014666907	0	0	0.043449063
284	NC	NT	0.757	Interior	0.0305196	0.333333333	0	0.050929732
285	NC	NT	0.394	Interior	0.013036921	0	0	0.039635387
286	NC	NT	0.33	Interior	0.018427287	0	0	0.040432307
287	NC	NT	0.81	Interior	0.023584183	0.333333333	0	0.048147226
288	NC	NT	0.301	Interior	0.014304919	0	0	0.048857369
289	NC	NT	0.283	Interior	0.013715005	0	0	0.042770264
290	NC	NT	0.878	Interior	0.014979107	0	0	0.04429444
291	NC	NT	0.535	Interior	0.021679459	0.25	0	0.03939275
292	NC	NT	0.617	Interior	0.011846649	0	0	0.034790754
293	NC	NT	0.634	Interior	0.016210356	0	0	0.044781785
294	NC	NT	0.413	Interior	0.011947105	0	0	0.036764707
295	NC	NT	0.277	Interior	0.016692584	0	0	0.047731789
296	NC	NT	0.66	Interior	0.012881877	0	0	0.040419208
297	NC	NT	0.348	Interior	0.013940041	0	0	0.041667567
298	NC	NT	0.639	Interior	0.014492534	0	0	0.040641157
299	NC	NT	0.909	Interior	0.036172138	1	0	0.042403771
300	NC	NT	0.382	Interior	0.013789226	0	0	0.041337684
301	NC	NT	0.311	Interior	0.014669572	0	0	0.046042122
302	NC	NT	0.365	Interior	0.014994327	0	0	0.042758457
303	NC	NT	0.249	Interior	0.048881115	1	0	0.043064364
304	NC	NT	0.272	Interior	0.015678483	0	0	0.051014978
305	NC	NT	0.601	Interior	0.013687294	0	0	0.035586964
306	NC	NT	0.644	Interior	0.035796884	1	0	0.051047428
307	NC	NT	0.381	Interior	0.024072474	0.5	0	0.039731097
308	NC	NT	0.252	Interior	0.020306596	0	0	0.051664885
309	NC	NT	0.291	Interior	0.017045414	0	0	0.042595736
310	NC	NT	0.443	Interior	0.014868034	0	0	0.038387468
311	NC	NT	0.405	Interior	0.021562468	0	0	0.044240907
312	NC	NT	0.274	Interior	0.015660623	0	0	0.052570433
313	NC	NT	0.237	Interior	0.048708374	1	0	0.043837536
314	NC	NT	0.235	Interior	0.013901522	0	0	0.042443402
315	NC	NT	0.624	Interior	0.015978499	0	0	0.0484863
316	NC	NT	0.91	Interior	0.041486069	1	0	0.076160994
317	NC	NT	0.545	Interior	0.016171576	0	0	0.042660259
318	NC	NT	0.699	Interior	0.013819551	0	0	0.040792997
319	NC	NT	0.325	Interior	0.034286447	0.5	0	0.042213774
320	NC	NT	0.654	Interior	0.022300432	0.25	0	0.054361178
321	NC	NT	0.231	Interior	0.031218536	0.5	0	0.051470187
322	NC	NT	0.561	Interior	0.019035948	0	0	0.044321897
323	NC	NT	0.489	Interior	0.010658623	0	0	0.037104074
324	NC	NT	0.197	Interior	0.086807541	1	0	0.045929311
325	NC	NT	0.255	Interior	0.019147611	0	0	0.041430559
326	NC	NT	0.294	Interior	0.015470209	0	0	0.045431614
327	NC	NT	0.221	Interior	0.018453611	0	0	0.054203507
328	NC	NT	0.466	Interior	0.118740833	1	0	0.045911699
329	NC	NT	0.245	Interior	0.031197717	0.5	0.5	0.092095458
330	NC	NT	0.537	Interior	0.011553364	0	0	0.034589646
331	NC	NT	0.821	Interior	0.016610215	0	0	0.045258904
332	NC	NT	0.282	Interior	0.015378942	0	0	0.042227551
333	NC	NT	0.92	Interior	0.024617837	0.25	0	0.053061679
334	NC	NT	0.677	Interior	0.019042464	0	0	0.04083965
335	NC	NT	0.455	Interior	0.012630093	0	0	0.039257186
336	NC	NT	0.35	Interior	0.011890937	0	0	0.038205842
337	NC	NT	0.515	Interior	0.026486906	0.5	0	0.040884159
338	NC	NT	0.308	Interior	0.012815126	0	0	0.040266108
339	NC	NT	0.879	Interior	0.020411523	0	0	0.054756719
340	NC	NT	0.49	Interior	0.013002714	0	0	0.040247729
341	NC	NT	0.401	Interior	0.018942544	0	0	0.040203933
342	NC	NT	0.266	Interior	0.013420985	0	0	0.05149503
343	NC	NT	0.562	Interior	0.047393222	1	0	0.047150024
344	NC	NT	0.661	Interior	0.022367672	0	0	0.050020252
345	NC	NT	0.806	Interior	0.016147636	0	0	0.047347175
346	NC	NT	0.302	Interior	0.014367718	0	0	0.043519036
347	NC	NT	0.194	Interior	0.015901339	0	0	0.042507466
348	NC	NT	0.16	Interior	0.01228554	0	0	0.044025736
349	NC	NT	0.175	Interior	0.028335896	0	0	0.044338877
350	NC	NT	0.374	Interior	0.050767075	1	0	0.04456506
351	NC	NT	0.407	Interior	0.053761971	1	0	0.048274815
352	NC	NT	0.96	Boundary	0.016595318	0	0	0.049299721
353	NC	NT	0.425	Interior	0.010923558	0	0	0.034839445
354	NC	NT	0.19	Interior	0.024774206	0	0	0.043193412
355	NC	NT	0.861	Interior	0.018638769	0	0	0.051643462
356	NC	NT	0.641	Interior	0.011532242	0	0	0.038973116
357	NC	NT	0.565	Interior	0.05224675	0.5	0	0.040457427
358	NC	NT	0.388	Interior	0.011177645	0	0	0.035575909
359	NC	NT	0.339	Interior	0.016431373	0	0	0.043843138
360	NC	NT	0.705	Interior	0.015483173	0	0	0.048492937
361	NC	NT	0.823	Interior	0.020175365	0	0	0.044594945
362	NC	NT	0.222	Interior	0.015058438	0	0	0.044025887
363	NC	NT	0.636	Interior	0.050197909	0.5	0	0.044405718
364	NC	NT	0.217	Interior	0.012033948	0	0	0.039157157
365	NC	NT	0.304	Interior	0.01774043	0	0	0.043724157
366	NC	NT	0.451	Interior	0.020476288	0	0	0.048334352
367	NC	NT	0.941	Interior	0.025118549	0.333333333	0.666666667	0.109984221
368	NC	NT	0.883	Interior	0.029411766	1	0	0.071547771
369	NC	NT	0.497	Interior	0.017835597	0	0	0.04596531
370	NC	NT	0.12	Interior	0.01433031	0	0	0.042025169
371	NC	NT	0.313	Interior	0.013027584	0	0	0.039381856
372	NC	NT	0.63	Interior	0.018268777	0	0.333333333	0.057641395
373	NC	NT	0.845	Interior	0.019636057	0	0	0.052842433
374	NC	NT	0.495	Interior	0.008670473	0	0	0.032448087
375	NC	NT	0.288	Interior	0.012636166	0	0	0.039587652
376	NC	NT	0.737	Interior	0.020949623	0	0	0.045901091
377	NC	NT	0.137	Interior	0.013217515	0	0	0.040688816
378	NC	NT	0.788	Interior	0.015505608	0	0	0.044513971
379	NC	NT	0.898	Interior	0.014988433	0	0	0.041696061
380	NC	NT	0.118	Interior	0.015805126	0	0	0.044769331
381	NC	NT	0.965	Boundary	0.043187224	0.666666667	0.333333333	0.080645887
382	NC	NT	0.618	Interior	0.010512268	0	0	0.035848477
383	NC	NT	0.473	Interior	0.027304106	0	0	0.046045385
384	NC	NT	0.419	Interior	0.023518498	0	0	0.044367444
385	NC	NT	0.309	Interior	0.015572789	0	0	0.043162475
386	NC	NT	0.803	Interior	0.016840721	0	0	0.045808978
387	NC	NT	0.646	Interior	0.017244095	0	0	0.045756235
388	NC	NT	0.833	Interior	0.017188562	0	0	0.049577138
389	NC	NT	0.98	Boundary	0.069731584	1	1	0.157153871
390	NC	NT	0.582	Interior	0.016108822	0	0	0.046184116
391	NC	NT	0.214	Interior	0.012250234	0	0	0.041344539
392	NC	NT	0.521	Interior	0.017981067	0	0	0.044063194
393	NC	NT	0.179	Interior	0.014442034	0	0	0.043807625
394	NC	NT	0.576	Interior	0.01466207	0	0	0.040553227
395	NC	NT	0.109	Interior	0.024411005	0	0	0.075710597
396	NC	NT	0.767	Interior	0.049478064	0.5	0	0.043628163
397	NC	NT	0.124	Interior	0.012207674	0	0	0.040336136
398	NC	NT	0.146	Interior	0.0175738	0	0	0.04775695
399	NC	NT	0.429	Interior	0.01991328	0	0	0.047213762
400	NC	NT	0.072	Interior	0.014669572	0	0	0.039547672
401	NC	NT	0.731	Interior	0.012146452	0	0	0.039585865
402	NC	NT	0.253	Interior	0.013436195	0	0	0.043085826
403	NC	NT	0.385	Interior	0.020284093	0	0	0.049277968
404	NC	NT	0.607	Interior	0.01640867	0	0	0.046267631
405	NC	NT	0.052	Interior	0.014967663	0	0	0.044666873
406	NC	NT	0.158	Interior	0.016242596	0	0	0.052668148
407	NC	NT	0.742	Interior	0.019620659	0	0	0.048776113
408	NC	NT	0.876	Interior	0.017295598	0	0	0.049241584
409	NC	NT	0.357	Interior	0.036306	0.5	0	0.046475088
410	NC	NT	0.328	Interior	0.015781923	0	0	0.044897179
411	NC	NT	0.447	Interior	0.014622193	0	0	0.040644276
412	NC	NT	0.261	Interior	0.014636092	0	0	0.041994019
413	NC	NT	0.67	Interior	0.017975395	0	0	0.061338704
414	NC	NT	0.095	Interior	0.01248366	0	0	0.039237474
415	NC	NT	0.596	Interior	0.015505613	0	0	0.043361126
416	NC	NT	0.152	Interior	0.012087204	0	0	0.039847783
417	NC	NT	0.775	Interior	0.018799485	0	0	0.046169876
418	NC	NT	0.735	Interior	0.035107377	1	0	0.038645089
419	NC	NT	0.472	Interior	0.017990068	0	0	0.04170489
420	NC	NT	0.226	Interior	0.016906027	0	0	0.044357008
421	NC	NT	0.043	Interior	0.015162624	0	0	0.042776518
422	NC	NT	0.829	Interior	0.016324475	0	0	0.042895967
423	NC	NT	0.701	Interior	0.013378051	0	0	0.041581441
424	NC	NT	0.056	Interior	0.014894293	0	0	0.044285426
425	NC	NT	0.658	Interior	0.016264691	0	0	0.040177993
426	NC	NT	0.315	Interior	0.016227625	0	0	0.045946269
427	NC	NT	0.011	Interior	0.015823655	0	0	0.041376297
428	NC	NT	0.091	Interior	0.015855308	0	0	0.055668246
429	NC	NT	0.454	Interior	0.015535446	0	0	0.042930858
430	NC	NT	0.4	Interior	0.014104997	0	0	0.038266921
431	NC	NT	0.341	Interior	0.015851552	0	0	0.048621442
432	NC	NT	0.284	Interior	0.016107127	0	0	0.04920134
433	NC	NT	0.129	Interior	0.016039343	0	0	0.047966712
434	NC	NT	0.303	Interior	0.014306464	0	0	0.040982814
435	NC	NT	0.368	Interior	0.015396295	0	0	0.045498641
436	NC	NT	0.183	Interior	0.016287026	0	0	0.06119316
437	NC	NT	0.507	Interior	0.013260562	0	0	0.039215688
438	NC	NT	0.206	Interior	0.014645325	0	0	0.046482701
439	NC	NT	0.889	Interior	0.017114751	0	0	0.048729871
440	NC	NT	0.251	Interior	0.014509025	0	0	0.044205357
441	NC	NT	0.693	Interior	0.013487368	0	0	0.041491332
442	NC	NT	0.41	Interior	0.012566845	0	0	0.039898991
443	NC	NT	0.319	Interior	0.016479656	0	0	0.04687748
444	NC	NT	0.944	Interior	0.026119691	0.333333333	0.333333333	0.06972363
445	NC	NT	0.738	Interior	0.014269413	0	0	0.042726028
446	NC	NT	0.462	Interior	0.011334825	0	0	0.038355925
447	NC	NT	0.128	Interior	0.020006881	0	0	0.048214655
448	NC	NT	0.029	Interior	0.014217284	0	0	0.041400014
449	NC	NT	0.254	Interior	0.015566634	0	0	0.046181457
450	NC	NT	0.162	Interior	0.014862746	0	0	0.041738563
451	NC	NT	0.113	Interior	0.016075549	0	0	0.042618225
452	NC	NT	0.257	Interior	0.014770712	0	0	0.042862212
453	NC	NT	0.178	Interior	0.017449368	0	0	0.048538361
454	NC	NT	0.209	Interior	0.021209312	0	0	0.045747219
455	NC	NT	0.546	Interior	0.01704269	0	0	0.049093446
456	NC	NT	0.415	Interior	0.01719056	0	0	0.044135657
457	NC	NT	0.068	Interior	0.015251886	0	0	0.041978885
458	NC	NT	0.977	Boundary	0.019794823	0	0	0.052075926
459	NC	NT	0.069	Interior	0.016993465	0	0	0.0500684
460	NC	NT	0.145	Interior	0.021560753	0	0	0.050681157
461	NC	NT	0.362	Interior	0.016380358	0	0	0.044259357
462	NC	NT	0.375	Interior	0.012618055	0	0	0.040490917
463	NC	NT	0.322	Interior	0.016360005	0	0	0.046584883
464	NC	NT	0.915	Interior	0.017035843	0	0	0.041464966
465	NC	NT	0.057	Interior	0.015252102	0	0	0.042885155
466	NC	NT	0.236	Interior	0.023757116	0	0	0.048361797
467	NC	NT	0.121	Interior	0.017583809	0	0	0.047958396
468	NC	NT	0.835	Interior	0.024475411	0.2	0	0.044976677
469	NC	NT	0.727	Interior	0.015132314	0	0	0.04022264
470	NC	NT	0.456	Interior	0.037040023	1	0	0.037859255
471	NC	NT	0.314	Interior	0.014720092	0	0	0.042654164
472	NC	NT	0.225	Interior	0.015187579	0	0	0.041765841
473	NC	NT	0.156	Interior	0.015838569	0	0	0.046018149
474	NC	NT	0.914	Interior	0.016848462	0	0	0.045714843
475	NC	NT	0.202	Interior	0.016434666	0	0	0.046011077
476	NC	NT	0.223	Interior	0.016320647	0	0	0.045991927
477	NC	NT	0.532	Interior	0.014369557	0	0	0.042098731
478	NC	NT	0.264	Interior	0.014056669	0	0	0.040267046
479	NC	NT	0.098	Interior	0.014492113	0	0	0.0447737
480	NC	NT	0.117	Interior	0.017105848	0	0	0.047697632
481	NC	NT	0.09	Interior	0.016174622	0	0	0.04528302
482	NC	NT	0.353	Interior	0.012972436	0	0	0.040238706
483	NC	NT	0.563	Interior	0.016948036	0	0	0.047244875
484	NC	NT	0.103	Interior	0.017866402	0	0	0.047776671
485	NC	NT	0.281	Interior	0.02708912	0	0	0.046444502
486	NC	NT	0.602	Interior	0.034709856	0.25	0	0.043027061
487	NC	NT	0.682	Interior	0.022851033	0.333333333	0	0.044654324
488	NC	NT	0.753	Interior	0.03043613	0.333333333	0	0.043846195
489	NC	NT	0.929	Interior	0.015418517	0	0	0.045989316
490	NC	NT	0.393	Interior	0.015929535	0	0	0.043989572
491	NC	NT	0.244	Interior	0.014874916	0	0	0.044303585
492	NC	NT	0.494	Interior	0.025539772	0.5	0	0.045699097
493	NC	NT	0.948	Interior	0.031016094	0.5	0	0.053064369
494	NC	NT	0.499	Interior	0.020159471	0	0	0.036788528
495	NC	NT	0.167	Interior	0.01581623	0	0	0.045453504
496	NC	NT	0.783	Interior	0.022752738	0.5	0	0.044698244
497	NC	NT	0.902	Interior	0.01232493	0	0	0.042016808
498	NC	NT	0.229	Interior	0.017787707	0	0	0.046181849
499	NC	NT	0.39	Interior	0.012686742	0	0	0.0394141
500	NC	NT	0.643	Interior	0.014619416	0	0	0.042253649
501	NC	NT	0.724	Interior	0.018203866	0	0	0.044290265
502	NC	NT	0.155	Interior	0.018415995	0	0	0.050173011
503	NC	NT	0.136	Interior	0.019728714	0	0	0.050376042
504	NC	NT	0.797	Interior	0.016556479	0	0	0.045612252
505	NC	NT	0.844	Interior	0.016496599	0	0	0.0447479
506	NC	NT	0.463	Interior	0.01533077	0	0	0.041146321
507	NC	NT	0.148	Interior	0.015994314	0	0	0.047971093
508	NC	NT	0.527	Interior	0.016038044	0	0	0.043632338
509	NC	NT	0.46	Interior	0.016090792	0	0	0.042294512
510	NC	NT	0.59	Interior	0.018423112	0	0	0.043977231
511	NC	NT	0.227	Interior	0.01620294	0	0	0.044204465
512	NC	NT	0.275	Interior	0.015601024	0	0	0.053864735
513	NC	NT	0.391	Interior	0.0173146	0	0	0.044239037
514	NC	NT	0.68	Interior	0.021425303	0.333333333	0	0.043415901
515	NC	NT	0.992	Boundary	0.036940344	0.5	0.5	0.101054556
516	NC	NT	0.165	Interior	0.105379053	1	0	0.050739227
517	NC	NT	0.758	Interior	0.015173173	0	0	0.043577058
518	NC	NT	0.189	Interior	0.015635213	0	0	0.043637665
519	NC	NT	0.195	Interior	0.014496023	0	0	0.04174654
520	NC	NT	0.442	Interior	0.013955376	0	0	0.041710617
521	NC	NT	0.564	Interior	0.011993889	0	0	0.039483067
522	NC	NT	0.371	Interior	0.017265228	0	0	0.045099168
523	NC	NT	0.552	Interior	0.020716701	0	0	0.046450305
524	NC	NT	0.505	Interior	0.014802234	0	0	0.043130961
525	NC	NT	0.951	Boundary	0.033653729	0.333333333	0	0.058778187
526	NC	NT	0.506	Interior	0.014628255	0	0	0.042647053
527	NC	NT	0.712	Interior	0.02348535	0	0	0.047352575
528	NC	NT	0.418	Interior	0.027614525	0.333333333	0	0.043733414
529	NC	NT	0.865	Interior	0.012180307	0	0	0.039439473
530	NC	NT	0.238	Interior	0.01511172	0	0	0.042188784
531	NC	NT	0.478	Interior	0.018102521	0	0	0.046228079
532	NC	NT	0.6	Interior	0.011701113	0	0	0.03891892
533	NC	NT	0.464	Interior	0.024229978	0.5	0	0.041949861
534	NC	NT	0.766	Interior	0.014338615	0	0	0.041061132
535	NC	NT	0.23	Interior	0.036795996	1	0	0.057050481
536	NC	NT	0.307	Interior	0.01591756	0	0	0.045794089
537	NC	NT	0.396	Interior	0.019218468	0	0	0.051870394
538	NC	NT	0.846	Interior	0.035005851	0.5	0	0.045881787
539	NC	NT	0.469	Interior	0.015858506	0	0	0.04573397
540	NC	NT	0.586	Interior	0.021223374	0	0	0.046342259
541	NC	NT	0.676	Interior	0.018907911	0	0	0.04056532
542	NC	NT	0.436	Interior	0.016335688	0	0	0.045362687
543	NC	NT	0.378	Interior	0.019532718	0	0	0.05210728
544	NC	NT	0.557	Interior	0.015596468	0	0	0.044529263
545	NC	NT	0.887	Interior	0.017963054	0	0	0.04556798
546	NC	NT	0.32	Interior	0.018244632	0	0	0.044369749
547	NC	NT	0.457	Interior	0.015886169	0	0	0.050635032
548	NC	NT	0.343	Interior	0.013915244	0	0	0.042567996
549	NC	NT	0.487	Interior	0.014997501	0	0	0.041159808
550	NC	NT	0.573	Interior	0.011070111	0	0	0.038824978
551	NC	NT	0.516	Interior	0.016619016	0	0	0.043356587
552	NC	NT	0.673	Interior	0.017118048	0	0	0.045971014
553	NC	NT	0.338	Interior	0.017526435	0	0	0.045678699
554	NC	NT	0.422	Interior	0.031185172	1	0	0.041357158
555	NC	NT	0.87	Interior	0.015507884	0	0	0.044761639
556	NC	NT	0.45	Interior	0.017700698	0	0	0.050336731
557	NC	NT	0.324	Interior	0.016037461	0	0	0.046110624
558	NC	NT	0.605	Interior	0.0167605	0	0	0.044949202
559	NC	NT	0.647	Interior	0.026100933	0	0	0.045724848
560	NC	NT	0.589	Interior	0.010977581	0	0	0.037149485
561	NC	NT	0.431	Interior	0.021760111	0	0	0.048100491
562	NC	NT	0.349	Interior	0.017092121	0	0	0.044530769
563	NC	NT	0.514	Interior	0.016118801	0	0	0.042286622
564	NC	NT	0.345	Interior	0.016954637	0	0	0.046282276
565	NC	NT	0.967	Boundary	0.023029212	0	1	0.112625052
566	NC	NT	0.925	Interior	0.018431006	0	0	0.043804091
567	NC	NT	0.367	Interior	0.013854191	0	0	0.045559847
568	NC	NT	0.696	Interior	0.021554916	0	0	0.045824764
569	NC	NT	0.812	Interior	0.014839425	0	0	0.042889715
570	NC	NT	0.669	Interior	0.016561676	0	0	0.042267063
571	NC	NT	0.996	Boundary	0.013646194	0	0	0.065563727
572	NC	NT	0.52	Interior	0.017989854	0	0	0.045276293
573	NC	NT	0.874	Interior	0.013289761	0	0	0.043427743
574	NC	NT	0.645	Interior	0.014674729	0	0	0.042043316
575	NC	NT	0.572	Interior	0.018707518	0	0	0.042345248
576	NC	NT	0.956	Boundary	0.01602348	0	0	0.042800051
577	NC	NT	0.395	Interior	0.027856162	0	0	0.045452573
578	NC	NT	0.414	Interior	0.022796812	0	0	0.043007974
579	NC	NT	0.704	Interior	0.015256719	0	0	0.044436661
580	NC	NT	0.64	Interior	0.011384642	0	0	0.036866202
581	NC	NT	0.42	Interior	0.015259438	0	0	0.045818328
582	NC	NT	0.997	Boundary	0.028339158	0.333333333	0.333333333	0.064487057
583	NC	NT	0.452	Interior	0.014895181	0	0	0.04258349
584	NC	NT	0.468	Interior	0.021970048	0	0	0.048023777
585	NC	NT	0.868	Interior	0.021820107	0	0	0.048962807
586	NC	NT	0.83	Interior	0.019787636	0	0	0.041287979
587	NC	NT	0.594	Interior	0.012423244	0	0	0.036588127
588	NC	NT	0.923	Interior	0.033267455	0.5	0.5	0.067745255
589	NC	NT	0.89	Interior	0.016564351	0	0	0.043073624
590	NC	NT	0.674	Interior	0.020332036	0	0	0.046990504
591	NC	NT	0.668	Interior	0.01955136	0	0	0.039877351
592	NC	NT	0.588	Interior	0.016364134	0	0.5	0.171559519
593	NC	NT	0.467	Interior	0.019287212	0	0	0.052608214
594	NC	NT	0.947	Interior	0.015573587	0	0	0.042055444
595	NC	NT	0.534	Interior	0.039457902	1	0	0.044186852
596	NC	NT	0.477	Interior	0.015934825	0	0	0.044214307
597	NC	NT	0.824	Interior	0.011957768	0	0	0.040180997
598	NC	NT	0.611	Interior	0.013224472	0	0	0.040085223
599	NC	NT	0.88	Interior	0.026345709	0.5	0	0.042590591
600	NC	NT	0.547	Interior	0.030427594	1	0	0.044680685
601	NC	NT	0.702	Interior	0.016534758	0	0	0.043585161
602	NC	NT	0.711	Interior	0.01247142	0	0	0.040920115
603	NC	NT	0.523	Interior	0.019429591	0	0	0.045670997
604	NC	NT	0.541	Interior	0.017222796	0	0	0.043641785
605	NC	NT	0.528	Interior	0.014853867	0	0	0.045172032
606	NC	NT	0.71	Interior	0.014356528	0	0	0.043439167
607	NC	NT	0.739	Interior	0.016439879	0	0	0.046278433
608	NC	NT	0.954	Boundary	0.02781848	0.333333333	0.333333333	0.091372027
609	NC	NT	0.663	Interior	0.015376678	0	0	0.041189372
610	NC	NT	0.559	Interior	0.023754989	0	1	0.086340699
611	NC	NT	0.994	Boundary	0.033248697	1	0	0.050528989
612	NC	NT	0.577	Interior	0.023700488	0	0	0.04826951
613	NC	NT	0.802	Interior	0.019027349	0	0	0.043975749
614	NC	NT	0.785	Interior	0.026418785	0.333333333	0	0.045066065
615	NC	NT	0.771	Interior	0.01791	0	0	0.047058824
616	NC	NT	0.726	Interior	0.015074928	0	0	0.040602402
617	NC	NT	0.608	Interior	0.01382792	0	0	0.042756805
618	NC	NT	0.722	Interior	0.015591468	0	0	0.044033615
619	NC	NT	0.627	Interior	0.017592084	0	0	0.074888525
620	NC	NT	0.61	Interior	0.04145167	1	0	0.056948745
621	NC	NT	0.612	Interior	0.017379039	0	0	0.047087037
622	NC	NT	0.796	Interior	0.012825344	0	0	0.048607914
623	NC	NT	0.984	Boundary	0.018551421	0	0	0.047569027
624	NC	NT	0.625	Interior	0.028101292	0	0	0.043019018
625	NC	NT	0.875	Interior	0.011858077	0	0	0.041098663
626	NC	NT	0.681	Interior	0.019901961	0	0	0.06311765
627	NC	NT	0.852	Interior	0.026823793	0.5	0	0.041094243
628	NC	NT	0.828	Interior	0.016699597	0	0	0.046682632
629	NC	NT	0.761	Interior	0.013788742	0	0	0.041730672
630	NC	NT	0.721	Interior	0.017169118	0	0	0.043517158
631	NC	NT	0.719	Interior	0.016292232	0	0	0.042702797
632	NC	NT	0.933	Interior	0.012820513	0	0	0.050911835
633	NC	NT	0.729	Interior	0.025894328	1	0	0.049064512
634	NC	NT	0.789	Interior	0.018945753	0	0	0.047100239
635	NC	NT	0.744	Interior	0.017212073	0	0	0.046188852
636	NC	NT	0.756	Interior	0.056193403	1	0	0.045326405
637	NC	NT	0.763	Interior	0.016007258	0	0	0.043458239
638	NC	NT	0.886	Interior	0.015201808	0	1	0.098740542
639	NC	NT	0.862	Interior	0.0359521	1	0	0.047664167
640	NC	NT	0.885	Interior	0.018036223	0	0	0.071830566
641	NC	NT	0.801	Interior	0.019083761	0	0	0.046445736
642	NC	NT	0.922	Interior	0.039037434	1	0	0.044480096
643	NC	NT	0.905	Interior	0.057858786	1	0	0.053294938
644	NC	NT	0.834	Interior	0.031188547	1	0	0.043562763
645	NC	NT	0.842	Interior	0.044677363	1	0	0.048983958
646	NC	NT	0.881	Interior	0.023540522	0	0	0.044225963
647	NC	NT	0.95	Boundary	0.041163133	1	1	0.166329331
648	NC	NT	0.854	Interior	0.016653596	0	0	0.047529413
649	NC	NT	0.869	Interior	0.023364641	0	0	0.043686495
650	NC	NT	0.995	Boundary	0.021301248	0	1	0.119840167
651	NC	NT	0.982	Boundary	0.02671838	0	1	0.296294801
652	NC	NT	0.94	Interior	0.01485139	0	0.5	0.079335798
653	NC	NT	0.954	Boundary	0.01263127	0	1	0.108291474
654	NC	NT	0.924	Interior	0.023809524	0	0	0.047138856
655	NC	NT	0.916	Interior	0.016294433	0	0	0.037978401
656	NC	NT	0.9	Interior	0.023079393	0.25	0.25	0.06695542
657	NC	NT	0.898	Interior	0.02847112	0.333333333	0	0.04447709
658	NC	NT	0.896	Interior	0.024805055	0.25	0	0.054293639
659	NC	NT	0.923	Interior	0.013833424	0	1	0.08693706
660	NC	NT	0.96	Boundary	0.03375454	1	1	0.127436671
661	NC	NT	0.894	Interior	0.015136801	0	0	0.043827324
662	NC	NT	0.904	Interior	0.027130129	0.333333333	0	0.055821384
663	NC	NT	0.877	Interior	0.019256119	0	0	0.053702784
664	NC	NT	0.872	Interior	0.019873713	0	0	0.039182454
665	NC	NT	0.88	Interior	0.02950625	0.333333333	0.333333333	0.150386552
666	NC	NT	0.891	Interior	0.026407026	0.333333333	0	0.055341582
667	NC	NT	0.889	Interior	0.023291594	0.25	0	0.046484497
668	NC	NT	0.912	Interior	0.016108463	0	0	0.043063887
669	NC	NT	0.933	Interior	0.05165546	0.5	0.5	0.099209059
670	NC	NT	0.864	Interior	0.019908144	0	0	0.037996822
671	NC	NT	0.861	Interior	0.053507887	0.5	0	0.047919308
672	NC	NT	0.865	Interior	0.018057456	0	0	0.039088009
673	NC	NT	0.942	Interior	0.020341451	0	0.333333333	0.065721927
674	NC	NT	0.863	Interior	0.030763176	0.2	0	0.055829833
675	NC	NT	0.929	Interior	0.017350763	0	1	0.254237727
676	NC	NT	0.843	Interior	0.028400964	0.333333333	0	0.040798993
677	NC	NT	0.838	Interior	0.019422966	0	0	0.038579348
678	NC	NT	0.875	Interior	0.023386779	0.25	0.25	0.053705755
679	NC	NT	0.941	Interior	0.017138708	0	1	0.132978978
680	NC	NT	0.837	Interior	0.031934251	0.666666667	0	0.043978412
681	NC	NT	0.858	Interior	0.035023768	0.333333333	0	0.040852002
682	NC	NT	0.876	Interior	0.016469971	0	0.333333333	0.071228254
683	NC	NT	0.82	Interior	0.014857045	0	0	0.035570529
684	NC	NT	0.834	Interior	0.026298805	0.333333333	0.166666667	0.051049774
685	NC	NT	0.895	Interior	0.023846736	0	0	0.052633691
686	NC	NT	0.879	Interior	0.023169965	0	0	0.049417541
687	NC	NT	0.829	Interior	0.043442544	0.666666667	0	0.040600537
688	NC	NT	0.844	Interior	0.028957091	0	0	0.0490054
689	NC	NT	0.854	Interior	0.034886992	0.5	0.25	0.096975676
690	NC	NT	0.803	Interior	0.019032863	0	0	0.040240415
691	NC	NT	0.871	Interior	0.028499994	0.142857143	0.285714286	0.068736098
692	NC	NT	0.823	Interior	0.018437226	0	0	0.03822537
693	NC	NT	0.794	Interior	0.027688361	0.25	0	0.04128759
694	NC	NT	0.893	Interior	0.018520576	0	0	0.05857798
695	NC	NT	0.805	Interior	0.027216358	0	0	0.039584382
696	NC	NT	0.958	Boundary	0.014126196	0	0	0.079959397
697	NC	NT	0.796	Interior	0.024183358	0.2	0	0.039304537
698	NC	NT	0.79	Interior	0.02081222	0	0	0.047081834
699	NC	NT	0.809	Interior	0.035792662	0.5	0.25	0.048261215
700	NC	NT	0.786	Interior	0.040666628	0.25	0.25	0.054353158
701	NC	NT	0.774	Interior	0.015122133	0	0	0.035857459
702	NC	NT	0.922	Interior	0.028243842	0.285714286	0.142857143	0.059597395
703	NC	NT	0.8	Interior	0.034699558	1	0	0.034889312
704	NC	NT	0.758	Interior	0.021978757	0.4	0	0.044960419
705	NC	NT	0.759	Interior	0.025256402	0.25	0	0.041633596
706	NC	NT	0.752	Interior	0.019259316	0	0	0.048990467
707	NC	NT	0.868	Interior	0.026531034	0	0	0.046011538
708	NC	NT	0.931	Interior	0.033774511	1	0	0.07284314
709	NC	NT	0.89	Interior	0.024511838	0	0	0.06497617
710	NC	NT	0.84	Interior	0.028602342	0.666666667	0	0.04042122
711	NC	NT	0.795	Interior	0.016900902	0	0	0.04227418
712	NC	NT	0.775	Interior	0.023065173	0	0	0.049409856
713	NC	NT	0.797	Interior	0.034606714	0.333333333	0	0.050735082
714	NC	NT	0.867	Interior	0.028432947	0.25	0	0.048901839
715	NC	NT	0.888	Interior	0.019205008	0	0	0.052955385
716	NC	NT	0.955	Boundary	0.0246641	0	0	0.061529265
717	NC	NT	0.734	Interior	0.011896894	0	0	0.035712714
718	NC	NT	0.772	Interior	0.016292966	0	0	0.040416459
719	NC	NT	0.724	Interior	0.032698382	0.25	0	0.04369057
720	NC	NT	0.86	Interior	0.01837897	0	0.2	0.06038137
721	NC	NT	0.711	Interior	0.016495682	0	0	0.03964135
722	NC	NT	0.706	Interior	0.021735819	0.25	0	0.040624542
723	NC	NT	0.807	Interior	0.031363439	0.666666667	0	0.048877832
724	NC	NT	0.718	Interior	0.01383614	0	0	0.038051807
725	NC	NT	0.737	Interior	0.03088261	0.5	0.125	0.056450873
726	NC	NT	0.826	Interior	0.025525514	0.25	0	0.045251193
727	NC	NT	0.698	Interior	0.018680592	0	0	0.04357621
728	NC	NT	0.708	Interior	0.027791336	0.333333333	0	0.040470095
729	NC	NT	0.956	Boundary	0.015188925	0	0	0.045040904
730	NC	NT	0.842	Interior	0.047475385	0.5	0.5	0.083798086
731	NC	NT	0.716	Interior	0.031307111	0.25	0	0.048310401
732	NC	NT	0.662	Interior	0.012494667	0	0	0.034455197
733	NC	NT	0.884	Interior	0.022268969	0	0	0.042213833
734	NC	NT	0.687	Interior	0.01409761	0	0	0.039745243
735	NC	NT	0.766	Interior	0.019525833	0	0	0.043549113
736	NC	NT	0.733	Interior	0.015188298	0	0	0.046342983
737	NC	NT	0.878	Interior	0.021187663	0	1	0.103106394
738	NC	NT	0.723	Interior	0.013783482	0	0	0.03687431
739	NC	NT	0.665	Interior	0.029360502	0.5	0	0.044407823
740	NC	NT	0.74	Interior	0.024319542	0.333333333	0	0.05006731
741	NC	NT	0.811	Interior	0.03238701	1	0	0.051222652
742	NC	NT	0.781	Interior	0.024449819	0.2	0.2	0.095877781
743	NC	NT	0.679	Interior	0.017197001	0	0	0.034781627
744	NC	NT	0.691	Interior	0.023538402	0.166666667	0.166666667	0.050701845
745	NC	NT	0.76	Interior	0.020106065	0	0	0.040525723
746	NC	NT	0.66	Interior	0.020368775	0	0	0.043681543
747	NC	NT	0.738	Interior	0.020361852	0	0	0.047754495
748	NC	NT	0.848	Interior	0.0327269	0.5	0	0.045838382
749	NC	NT	0.699	Interior	0.022248887	0.2	0	0.04032317
750	NC	NT	0.647	Interior	0.014439375	0	0	0.036204876
751	NC	NT	0.852	Interior	0.033035624	1	0	0.040971154
752	NC	NT	0.703	Interior	0.022711618	0.333333333	0	0.039490271
753	NC	NT	0.917	Interior	0.014051026	0	0	0.036808238
754	NC	NT	0.651	Interior	0.037637783	0.6	0	0.041486526
755	NC	NT	0.887	Interior	0.016856893	0	0	0.035294119
756	NC	NT	0.761	Interior	0.040482656	1	0	0.039577679
757	NC	NT	0.798	Interior	0.023413639	0	0	0.053479678
758	NC	NT	0.776	Interior	0.03746214	0.5	0	0.044937191
759	NC	NT	0.631	Interior	0.016146582	0	0	0.039811079
760	NC	NT	0.642	Interior	0.026007429	0.5	0	0.041039226
761	NC	NT	0.831	Interior	0.025755995	0.5	0.5	0.100964515
762	NC	NT	0.686	Interior	0.027868414	0.25	0	0.048303936
763	NC	NT	0.948	Interior	0.020312084	0	0	0.046293629
764	NC	NT	0.632	Interior	0.047941973	0.5	0	0.041756563
765	NC	NT	0.792	Interior	0.038347936	1	0	0.039165625
766	NC	NT	0.804	Interior	0.025636719	0.2	0.4	0.133581551
767	NC	NT	0.606	Interior	0.023918805	0.25	0	0.043049134
768	NC	NT	0.648	Interior	0.016487347	0	0	0.039405362
769	NC	NT	0.727	Interior	0.045230016	1	0	0.037613124
770	NC	NT	0.87	Interior	0.016826973	0	0	0.040046388
771	NC	NT	0.695	Interior	0.020392345	0	0	0.037692173
772	NC	NT	0.846	Interior	0.024821817	0.25	0	0.043583338
773	NC	NT	0.601	Interior	0.011746509	0	0	0.034102181
774	NC	NT	0.614	Interior	0.026837608	0.5	0	0.04373743
775	NC	NT	0.833	Interior	0.028725921	0.5	0	0.046746136
776	NC	NT	0.626	Interior	0.026749994	0.333333333	0	0.045042761
777	NC	NT	0.587	Interior	0.031153644	0.333333333	0	0.043778959
778	NC	NT	0.799	Interior	0.02222518	0.25	0	0.041800181
779	NC	NT	0.849	Interior	0.045418672	0.5	0	0.046938768
780	NC	NT	0.806	Interior	0.017387226	0	0	0.042147467
781	NC	NT	0.655	Interior	0.01785614	0	0	0.044209573
782	NC	NT	0.59	Interior	0.035323889	1	0	0.041472995
783	NC	NT	0.736	Interior	0.036249795	1	0	0.038655464
784	NC	NT	0.95	Boundary	0.050604307	0.5	0	0.045807354
785	NC	NT	0.835	Interior	0.022415302	0	0.2	0.054837182
786	NC	NT	0.572	Interior	0.029272248	0.333333333	0	0.044264187
787	NC	NT	0.566	Interior	0.023081859	0.25	0	0.041681949
788	NC	NT	0.553	Interior	0.017514525	0	0	0.03831021
789	NC	NT	0.789	Interior	0.028835449	0.5	0	0.036348073
790	NC	NT	0.713	Interior	0.028720985	0.333333333	0	0.047224175
791	NC	NT	0.625	Interior	0.017439173	0	0	0.035000805
792	NC	NT	0.668	Interior	0.040472776	1	0	0.037657992
793	NC	NT	0.731	Interior	0.024664261	0.333333333	0	0.03895084
794	NC	NT	0.61	Interior	0.018565402	0	0	0.047642096
795	NC	NT	0.764	Interior	0.02305333	0	0	0.05034214
796	NC	NT	0.589	Interior	0.019747619	0	0	0.047026145
797	NC	NT	0.571	Interior	0.026782008	0	0	0.043794695
798	NC	NT	0.578	Interior	0.023133604	0	0	0.044278311
799	NC	NT	0.882	Interior	0.023691351	0	0	0.050946522
800	NC	NT	0.535	Interior	0.024110473	0.5	0	0.039409296
801	NC	NT	0.552	Interior	0.025641949	0.25	0	0.042450585
802	NC	NT	0.677	Interior	0.01705439	0	0	0.042742809
803	NC	NT	0.788	Interior	0.017024888	0	0	0.038027905
804	NC	NT	0.623	Interior	0.04764798	1	0	0.044422079
805	NC	NT	0.523	Interior	0.029350703	0	0	0.03916141
806	NC	NT	0.965	Boundary	0.01941498	0	0	0.052716169
807	NC	NT	0.607	Interior	0.013519092	0	0	0.035070521
808	NC	NT	0.747	Interior	0.031041477	0.666666667	0	0.045858746
809	NC	NT	0.726	Interior	0.017514573	0	0	0.043467179
810	NC	NT	0.516	Interior	0.024788293	0.25	0	0.043050898
811	NC	NT	0.531	Interior	0.01539068	0	0	0.041619865
812	NC	NT	0.542	Interior	0.025264047	0.5	0	0.046742085
813	NC	NT	0.913	Interior	0.028594745	0.333333333	0	0.056170491
814	NC	NT	0.543	Interior	0.015104683	0	0	0.038726404
815	NC	NT	0.557	Interior	0.018074649	0	0	0.041848741
816	NC	NT	0.581	Interior	0.03339581	1	0	0.04447696
817	NC	NT	0.508	Interior	0.01486135	0	0	0.038822262
818	NC	NT	0.555	Interior	0.020176603	0	0	0.042175599
819	NC	NT	0.611	Interior	0.022251988	0.333333333	0	0.043063959
820	NC	NT	0.486	Interior	0.018591166	0	0	0.041026383
821	NC	NT	0.85	Interior	0.0172048	0	0	0.050259731
822	NC	NT	0.663	Interior	0.025037708	0	0	0.043559579
823	NC	NT	0.477	Interior	0.03286121	0.5	0	0.03896328
824	NC	NT	0.762	Interior	0.04355297	1	0	0.034739834
825	NC	NT	0.685	Interior	0.014192859	0	0	0.039688739
826	NC	NT	0.506	Interior	0.022423396	0	0	0.044875915
827	NC	NT	0.953	Boundary	0.032664949	0	0	0.060709434
828	NC	NT	0.729	Interior	0.033657559	1	0	0.036884362
829	NC	NT	0.628	Interior	0.014083547	0	0	0.038033534
830	NC	NT	0.525	Interior	0.042990443	0.5	0	0.044340632
831	NC	NT	0.47	Interior	0.04482502	1	0	0.04201208
832	NC	NT	0.613	Interior	0.054523676	1	0	0.045394365
833	NC	NT	0.49	Interior	0.014796266	0	0	0.042372868
834	NC	NT	0.576	Interior	0.015436494	0	0	0.046933934
835	NC	NT	0.493	Interior	0.016246441	0	0	0.043465622
836	NC	NT	0.754	Interior	0.017550643	0	0	0.042370802
837	NC	NT	0.5	Interior	0.027090479	0.333333333	0	0.046846863
838	NC	NT	0.575	Interior	0.019916777	0	0	0.045025453
839	NC	NT	0.501	Interior	0.038600087	0.75	0	0.047556921
840	NC	NT	0.635	Interior	0.014668721	0	0	0.036631448
841	NC	NT	0.528	Interior	0.024968448	0	0	0.054538366
842	NC	NT	0.596	Interior	0.015339507	0	0	0.041619959
843	NC	NT	0.456	Interior	0.014599895	0	0	0.036062535
844	NC	NT	0.653	Interior	0.020205653	0	0	0.045055403
845	NC	NT	0.463	Interior	0.017735936	0	0	0.040274223
846	NC	NT	0.472	Interior	0.015751635	0	0	0.042908498
847	NC	NT	0.441	Interior	0.012693177	0	0	0.035465153
848	NC	NT	0.787	Interior	0.019798923	0	0.333333333	0.062829662
849	NC	NT	0.492	Interior	0.016441807	0	0	0.041932003
850	NC	NT	0.541	Interior	0.044572949	1	0	0.045835827
851	NC	NT	0.44	Interior	0.025760508	0.333333333	0	0.041814005
852	NC	NT	0.597	Interior	0.021787813	0	0	0.043226165
853	NC	NT	0.671	Interior	0.017048865	0	0	0.041823735
854	NC	NT	0.509	Interior	0.021683968	0	0	0.046745758
855	NC	NT	0.721	Interior	0.030260143	0.5	0	0.045359625
856	NC	NT	0.667	Interior	0.027004639	0.333333333	0	0.044102238
857	NC	NT	0.521	Interior	0.015038865	0	0.25	0.072000387
858	NC	NT	0.638	Interior	0.02253883	0.333333333	0	0.044966279
859	NC	NT	0.537	Interior	0.027132461	0.5	0	0.047361179
860	NC	NT	0.558	Interior	0.024579616	0	0	0.041613551
861	NC	NT	0.819	Interior	0.021676496	0.333333333	0	0.040129141
862	NC	NT	0.408	Interior	0.015462839	0	0	0.039140088
863	NC	NT	0.468	Interior	0.01671248	0	0	0.041533811
864	NC	NT	0.914	Interior	0.030724402	0.333333333	0	0.049290117
865	NC	NT	0.511	Interior	0.016681631	0	0	0.042532122
866	NC	NT	0.45	Interior	0.021318789	0	0	0.041012219
867	NC	NT	0.428	Interior	0.02113836	0.25	0	0.041058802
868	NC	NT	0.682	Interior	0.064933624	1	0	0.044048215
869	NC	NT	0.564	Interior	0.023782061	0.5	0	0.043255743
870	NC	NT	0.961	Boundary	0.021750022	0	0	0.04241168
871	NC	NT	0.413	Interior	0.014061676	0	0	0.037900299
872	NC	NT	0.396	Interior	0.012892684	0	0	0.035315203
873	NC	NT	0.427	Interior	0.01662825	0	0	0.039870844
874	NC	NT	0.494	Interior	0.025458989	0.333333333	0	0.044090464
875	NC	NT	0.935	Interior	0.028536153	0.5	0	0.051505054
876	NC	NT	0.466	Interior	0.037631154	0.5	0	0.044768076
877	NC	NT	0.451	Interior	0.016997438	0	0	0.041826093
878	NC	NT	0.574	Interior	0.031249521	1	0	0.041214919
879	NC	NT	0.622	Interior	0.024901649	0.333333333	0	0.043161455
880	NC	NT	0.645	Interior	0.026412383	0.25	0	0.040686605
881	NC	NT	0.696	Interior	0.099586135	1	0	0.04012484
882	NC	NT	0.859	Interior	0.035538011	0.5	0	0.058429035
883	NC	NT	0.495	Interior	0.03074328	0.333333333	0	0.04316824
884	NC	NT	0.473	Interior	0.034527012	0.5	0	0.045455818
885	NC	NT	0.459	Interior	0.017890132	0	0	0.042197376
886	NC	NT	0.957	Boundary	0.020902015	0	0.5	0.064695221
887	NC	NT	0.383	Interior	0.01608254	0	0	0.04190687
888	NC	NT	0.963	Boundary	0.024987573	0	0.5	0.0909856
889	NC	NT	0.379	Interior	0.013510521	0	0	0.037261418
890	NC	NT	0.363	Interior	0.012400636	0	0	0.035209329
891	NC	NT	0.915	Interior	0.0232589	0	0	0.059495491
892	NC	NT	0.382	Interior	0.016239604	0	0	0.040020181
893	NC	NT	0.362	Interior	0.021102869	0.333333333	0	0.037798331
894	NC	NT	0.388	Interior	0.020497133	0.25	0	0.043526055
895	NC	NT	0.621	Interior	0.038409795	1	0	0.047121398
896	NC	NT	0.417	Interior	0.025250312	0	0	0.040377634
897	NC	NT	0.446	Interior	0.02105158	0	0	0.045633942
898	NC	NT	0.72	Interior	0.021146342	0	0	0.04602547
899	NC	NT	0.481	Interior	0.030872436	0.333333333	0	0.043175331
900	NC	NT	0.355	Interior	0.014312899	0	0	0.036924405
901	NC	NT	0.65	Interior	0.036882857	1	0	0.040764204
902	NC	NT	0.748	Interior	0.038471277	1	0	0.048755452
903	NC	NT	0.568	Interior	0.016783804	0	0	0.042302173
904	NC	NT	0.512	Interior	0.018274769	0	0	0.043111371
905	NC	NT	0.433	Interior	0.016253651	0	0	0.04230288
906	NC	NT	0.375	Interior	0.015006	0	0	0.037863556
907	NC	NT	0.765	Interior	0.023829251	0.25	0	0.044291741
908	NC	NT	0.353	Interior	0.014008296	0	0	0.036227377
909	NC	NT	0.949	Interior	0.028170221	0	1	0.29915255
910	NC	NT	0.439	Interior	0.016539441	0	0	0.042089509
911	NC	NT	0.554	Interior	0.071133197	1	0	0.036811456
912	NC	NT	0.936	Interior	0.026143791	0	0	0.078733964
913	NC	NT	0.405	Interior	0.027256374	0.25	0	0.042451266
914	NC	NT	0.483	Interior	0.041586752	0.25	0	0.043228254
915	NC	NT	0.373	Interior	0.020183784	0	0	0.042310845
916	NC	NT	0.649	Interior	0.062094798	1	0	0.054616048
917	NC	NT	0.343	Interior	0.036301927	0.5	0	0.041674503
918	NC	NT	0.32	Interior	0.024847379	0.5	0	0.040290432
919	NC	NT	0.449	Interior	0.018163056	0	0	0.043486546
920	NC	NT	0.421	Interior	0.047357043	1	0	0.041497056
921	NC	NT	0.83	Interior	0.028737901	0.25	0	0.060639462
922	NC	NT	0.992	Boundary	0.027581081	0	0	0.05984574
923	NC	NT	0.869	Interior	0.023312218	0	0	0.045562595
924	NC	NT	0.814	Interior	0.038534807	1	0	0.044808923
925	NC	NT	0.48	Interior	0.028295915	0.5	0	0.046852384
926	NC	NT	0.853	Interior	0.022142025	0	0	0.046918523
927	NC	NT	0.431	Interior	0.036681786	0.5	0	0.041796923
928	NC	NT	0.302	Interior	0.026785567	0.333333333	0	0.03858623
929	NC	NT	0.93	Interior	0.023436042	0	0	0.06229692
930	NC	NT	0.364	Interior	0.016068246	0	0	0.065558953
931	NC	NT	0.338	Interior	0.015454701	0	0	0.038944891
932	NC	NT	0.592	Interior	0.062116759	0.5	0	0.041223184
933	NC	NT	0.299	Interior	0.016059033	0	0	0.038944935
934	NC	NT	0.452	Interior	0.016146695	0	0	0.041978911
935	NC	NT	0.68	Interior	0.029584396	0.5	0	0.041635356
936	NC	NT	0.712	Interior	0.037976028	0.5	0	0.050178646
937	NC	NT	0.51	Interior	0.041098381	0.5	0	0.041770809
938	NC	NT	0.982	Boundary	0.026517274	0	0	0.067390292
939	NC	NT	0.35	Interior	0.013789569	0	0	0.037793158
940	NC	NT	0.959	Boundary	0.023305814	0	0	0.055830754
941	NC	NT	0.757	Interior	0.019976554	0	0	0.042917875
942	NC	NT	0.292	Interior	0.018198344	0	0	0.03769075
943	NC	NT	0.822	Interior	0.021069564	0	0	0.045214716
944	NC	NT	0.437	Interior	0.1158698	1	0	0.051241187
945	NC	NT	0.582	Interior	0.035783337	0.5	0	0.04430103
946	NC	NT	0.378	Interior	0.013353012	0	0	0.038934572
947	NC	NT	0.538	Interior	0.069666567	0.5	0	0.041828198
948	NC	NT	0.656	Interior	0.021852515	0.333333333	0	0.045348152
949	NC	NT	0.75	Interior	0.014564097	0	0	0.039138022
950	NC	NT	0.593	Interior	0.022338208	0	0	0.043960948
951	NC	NT	0.905	Interior	0.075559239	1	0	0.049507504
952	NC	NT	0.874	Interior	0.038662881	0.333333333	0.333333333	0.060480964
953	NC	NT	0.563	Interior	0.028447714	0	0	0.038807191
954	NC	NT	0.411	Interior	0.022060752	0	0	0.039742795
955	NC	NT	0.688	Interior	0.037863422	1	0	0.035057473
956	NC	NT	0.966	Boundary	0.026093515	0	0	0.069187677
957	NC	NT	0.287	Interior	0.033755131	1	0	0.040401278
958	NC	NT	0.458	Interior	0.01780448	0	0	0.042982492
959	NC	NT	0.932	Interior	0.026205279	0	0.333333333	0.073494246
960	NC	NT	0.356	Interior	0.018100226	0	0	0.040735623
961	NC	NT	0.513	Interior	0.037878917	0.4	0	0.039745757
962	NC	NT	0.325	Interior	0.016025865	0	0	0.040233669
963	NC	NT	0.254	Interior	0.016659347	0	0.5	0.059989022
964	NC	NT	0.324	Interior	0.020462631	0	0.333333333	0.05926502
965	NC	NT	0.357	Interior	0.014407197	0	0	0.038695623
966	NC	NT	0.288	Interior	0.014974727	0	0	0.042196619
967	NC	NT	0.391	Interior	0.019354443	0	0	0.041001676
968	NC	NT	0.268	Interior	0.015633197	0	0	0.037983186
969	NC	NT	0.769	Interior	0.022984935	0	0.333333333	0.154659008
970	NC	NT	0.862	Interior	0.016416717	0	0	0.042579672
971	NC	NT	0.57	Interior	0.015944949	0	0	0.03992474
972	NC	NT	0.245	Interior	0.014383145	0	0	0.04189502
973	NC	NT	0.603	Interior	0.030552754	0.5	0	0.043782136
974	NC	NT	0.7	Interior	0.017116494	0	0	0.043898502
975	NC	NT	0.226	Interior	0.02173941	0	0	0.038381954
976	NC	NT	0.464	Interior	0.021052978	0	0	0.043782216
977	NC	NT	0.341	Interior	0.015724722	0	0	0.040413029
978	NC	NT	0.403	Interior	0.016625242	0	0	0.039197277
979	NC	NT	0.714	Interior	0.032693605	0.5	0.5	0.084249727
980	NC	NT	0.926	Interior	0.027469655	0	0	0.0519141
981	NC	NT	0.297	Interior	0.018103258	0	0	0.040231927
982	NC	NT	0.215	Interior	0.025117513	0.333333333	0	0.038572276
983	NC	NT	0.921	Interior	0.020145507	0	0	0.045009844
984	NC	NT	0.637	Interior	0.016378791	0	0	0.043886139
985	NC	NT	0.219	Interior	0.025857521	0	0	0.03775674
986	NC	NT	0.257	Interior	0.016929387	0	0	0.040856082
987	NC	NT	0.218	Interior	0.024076977	0.5	0	0.037258029
988	NC	NT	0.425	Interior	0.013499527	0	0	0.036081349
989	NC	NT	0.374	Interior	0.017444701	0	0	0.043472194
990	NC	NT	0.295	Interior	0.014866175	0	0	0.041795274
991	NC	NT	0.351	Interior	0.027926323	0	0	0.040811477
992	NC	NT	0.719	Interior	0.013144281	0	0	0.032343362
993	NC	NT	0.202	Interior	0.027952062	0.5	0	0.041009729
994	NC	NT	0.817	Interior	0.023243465	0	0	0.036288128
995	NC	NT	0.241	Interior	0.016658509	0	0	0.042407257
996	NC	NT	0.67	Interior	0.020562033	0	0	0.04341794
997	NC	NT	0.377	Interior	0.016289594	0	0	0.04154669
998	NC	NT	0.994	Boundary	0.032211493	1	1	0.300974995
999	NC	NT	0.857	Interior	0.023852814	0.5	0	0.045334565
1000	NC	NT	0.256	Interior	0.015844723	0	0	0.0439559
1001	NC	NT	0.497	Interior	0.020080702	0	0	0.041252129
1002	NC	NT	0.461	Interior	0.015893778	0	0	0.038907516
1003	NC	NT	0.209	Interior	0.02087337	0	0	0.053995782
1004	NC	NT	0.908	Interior	0.023318738	0	0.333333333	0.156253291
1005	NC	NT	0.312	Interior	0.037485173	1	0	0.044421186
1006	NC	NT	0.208	Interior	0.04009705	1	0	0.041077442
1007	NC	NT	0.394	Interior	0.013988096	0	0	0.038550422
1008	NC	NT	0.187	Interior	0.042294463	1	0	0.045287239
1009	NC	NT	0.169	Interior	0.054331552	0.5	0	0.04407807
1010	NC	NT	0.258	Interior	0.018727492	0	0	0.043030547
1011	NC	NT	0.41	Interior	0.015735915	0	0	0.036502029
1012	NC	NT	0.906	Interior	0.037394482	0.5	0	0.061726095
1013	NC	NT	0.63	Interior	0.023459696	0	0	0.04208279
1014	NC	NT	0.573	Interior	0.026171586	0.2	0	0.045946221
1015	NC	NT	0.927	Interior	0.023226527	0	0	0.068786867
1016	NC	NT	0.778	Interior	0.016672993	0	0	0.041555978
1017	NC	NT	0.225	Interior	0.01727867	0	0	0.04221034
1018	NC	NT	0.971	Boundary	0.02810547	0	0	0.056586466
1019	NC	NT	0.221	Interior	0.013763441	0	0	0.0370525
1020	NC	NT	0.398	Interior	0.024386685	0	0	0.044669404
1021	NC	NT	0.281	Interior	0.025028173	0	0	0.042832996
1022	NC	NT	0.442	Interior	0.019928699	0	0	0.036916223
1023	NC	NT	0.855	Interior	0.016443712	0	0	0.041268097
1024	NC	NT	0.25	Interior	0.013259981	0	0	0.0368035
1025	NC	NT	0.314	Interior	0.014665593	0	0	0.036619215
1026	NC	NT	0.28	Interior	0.014326798	0	0	0.036522877
1027	NC	NT	0.348	Interior	0.015431025	0	0	0.040956029
1028	NC	NT	0.999	Boundary	0.080367128	1	0	0.057772217
1029	NC	NT	0.478	Interior	0.018834327	0	0	0.038089535
1030	NC	NT	0.419	Interior	0.028516821	0.5	0	0.037874592
1031	NC	NT	0.322	Interior	0.02297526	0.25	0	0.041970567
1032	NC	NT	0.242	Interior	0.018609626	0	0	0.045454547
1033	NC	NT	0.393	Interior	0.018092648	0	0	0.040530522
1034	NC	NT	0.183	Interior	0.023921749	0.5	0	0.040096636
1035	NC	NT	0.561	Interior	0.03374512	0.666666667	0	0.042439456
1036	NC	NT	0.128	Interior	0.016427547	0	0	0.041224296
1037	NC	NT	0.148	Interior	0.077499731	1	0	0.046603836
1038	NC	NT	0.498	Interior	0.01551305	0	0	0.041043239
1039	NC	NT	0.938	Interior	0.019244682	0	0	0.050930748
1040	NC	NT	0.101	Interior	0.069243295	1	0	0.047795003
1041	NC	NT	0.212	Interior	0.018745961	0	0	0.043675933
1042	NC	NT	0.605	Interior	0.048454051	1	0	0.041810239
1043	NC	NT	0.384	Interior	0.03617255	1	0	0.040643139
1044	NC	NT	0.286	Interior	0.018537152	0	0	0.045007741
1045	NC	NT	0.779	Interior	0.028459538	0.666666667	0.333333333	0.106384689
1046	NC	NT	0.556	Interior	0.016479744	0	0	0.043717099
1047	NC	NT	0.352	Interior	0.057940973	1	0	0.046306969
1048	NC	NT	0.217	Interior	0.01718606	0	0	0.046603972
1049	NC	NT	0.152	Interior	0.014770566	0	0	0.038540577
1050	NC	NT	0.717	Interior	0.029539848	0.5	0	0.044927578
1051	NC	NT	0.248	Interior	0.012418301	0	0	0.036690435
1052	NC	NT	0.469	Interior	0.078446229	1	0	0.039557339
1053	NC	NT	0.634	Interior	0.015344487	0	0	0.03714697
1054	NC	NT	0.078	Interior	0.047248961	1	0	0.044064172
1055	NC	NT	0.62	Interior	0.042549021	1	0	0.044052289
1056	NC	NT	0.615	Interior	0.014943539	0	0	0.03780951
1057	NC	NT	0.251	Interior	0.01835189	0	0	0.040013418
1058	NC	NT	0.308	Interior	0.018815332	0	0	0.044339688
1059	NC	NT	0.184	Interior	0.013647059	0	0	0.037309202
1060	NC	NT	0.332	Interior	0.033783507	0.5	0	0.043345714
1061	NC	NT	0.979	Boundary	0.098931933	1	0	0.052638292
1062	NC	NT	0.046	Interior	0.035000368	1	0	0.046118823
1063	NC	NT	0.077	Interior	0.030830545	1	0	0.043264787
1064	NC	NT	0.277	Interior	0.019619727	0	0	0.042269758
1065	NC	NT	0.43	Interior	0.017181692	0	0	0.042621009
1066	NC	NT	0.088	Interior	0.0313932	0.5	0	0.046584077
1067	NC	NT	0.707	Interior	0.037439883	1	0	0.044733366
1068	NC	NT	0.133	Interior	0.019071561	0	0	0.037483941
1069	NC	NT	0.201	Interior	0.017879695	0	0	0.043857318
1070	NC	NT	0.539	Interior	0.035077856	1	0	0.047058824
1071	NC	NT	0.38	Interior	0.029626254	0.333333333	0	0.043727415
1072	NC	NT	0.112	Interior	0.027888781	0	0	0.045894463
1073	NC	NT	0.728	Interior	0.024426046	0.5	0	0.04177155
1074	NC	NT	0.253	Interior	0.014727442	0	0	0.039384452
1075	NC	NT	0.326	Interior	0.014207651	0	0	0.037062039
1076	NC	NT	0.768	Interior	0.017099538	0	0	0.041440699
1077	NC	NT	0.577	Interior	0.019594088	0	0	0.042847814
1078	NC	NT	0.533	Interior	0.038370544	0.5	0	0.04354462
1079	NC	NT	0.666	Interior	0.017044896	0	0	0.039954558
1080	NC	NT	0.246	Interior	0.016916797	0	0	0.039227188
1081	NC	NT	0.041	Interior	0.036999149	1	0	0.048214456
1082	NC	NT	0.123	Interior	0.06314526	1	0	0.048539417
1083	NC	NT	0.485	Interior	0.025776908	0	0	0.049349791
1084	NC	NT	0.171	Interior	0.019894788	0	0	0.040208036
1085	NC	NT	0.084	Interior	0.019455055	0	0	0.042118667
1086	NC	NT	0.177	Interior	0.017642121	0	0	0.04034178
1087	NC	NT	0.017	Interior	0.017438693	0	0	0.042560241
1088	NC	NT	0.92	Interior	0.021368548	0	1	0.080688278
1089	NC	NT	0.977	Boundary	0.021361503	0	0	0.047362608
1090	NC	NT	0.816	Interior	0.021480832	0	0	0.051536436
1091	NC	NT	0.517	Interior	0.035780515	1	0	0.045447637
1092	NC	NT	0.866	Interior	0.022080557	0	0	0.047686662
1093	NC	NT	0.54	Interior	0.04837839	1	0	0.047821083
1094	NC	NT	0.234	Interior	0.016675193	0	0	0.03819267
1095	NC	NT	0.376	Interior	0.013488473	0	0	0.037728939
1096	NC	NT	0.909	Interior	0.018539633	0	0.25	0.055586484
1097	NC	NT	0.252	Interior	0.015928409	0	0	0.038813046
1098	NC	NT	0.944	Interior	0.028093861	0	1	0.081581488
1099	NC	NT	0.709	Interior	0.048355343	1	0	0.048915567
1100	NC	NT	0.076	Interior	0.026350412	0	0	0.042131564
1101	NC	NT	0.612	Interior	0.030880544	0.333333333	0.333333333	0.109250171
1102	NC	NT	0.664	Interior	0.050468298	1	0	0.037099927
1103	NC	NT	0.125	Interior	0.046149634	1	0	0.044813234
1104	NC	NT	0.181	Interior	0.019983313	0	0	0.044096789
1105	NC	NT	0.349	Interior	0.016543255	0	0	0.040377744
1106	NC	NT	0.127	Interior	0.014641745	0	0	0.040864945
1107	NC	NT	0.618	Interior	0.058524429	1	0	0.039066136
1108	NC	NT	0.057	Interior	0.02278208	0	0	0.041010826
1109	NC	NT	0.192	Interior	0.017606547	0	0	0.041051783
1110	NC	NT	0.474	Interior	0.056190946	1	0	0.037697309
1111	NC	NT	0.841	Interior	0.046441506	0.5	0.5	0.072398541
1112	NC	NT	0.832	Interior	0.018747021	0	0	0.045793149
1113	NC	NT	0.58	Interior	0.02045972	0	0	0.046647574
1114	NC	NT	0.414	Interior	0.017588119	0	0	0.039841855
1115	NC	NT	0.347	Interior	0.047151598	1	0	0.045309418
1116	NC	NT	0.099	Interior	0.017165712	0	0	0.038748497
1117	NC	NT	0.755	Interior	0.016402091	0	0	0.042130739
1118	NC	NT	0.276	Interior	0.017655264	0	0	0.040167365
1119	NC	NT	0.24	Interior	0.018216747	0	0	0.040341814
1120	NC	NT	0.793	Interior	0.019442286	0	0	0.044235978
1121	NC	NT	0.34	Interior	0.012836602	0	0	0.038535949
1122	NC	NT	0.2	Interior	0.018623546	0	0	0.042371691
1123	NC	NT	0.827	Interior	0.025103382	0	0	0.04750877
1124	NC	NT	0.702	Interior	0.047091234	1	0	0.039248097
1125	NC	NT	0.096	Interior	0.018423974	0	0	0.036699965
1126	NC	NT	0.454	Interior	0.012650222	0	0	0.036390472
1127	NC	NT	0.565	Interior	0.020686933	0	0	0.050203975
1128	NC	NT	0.11	Interior	0.013212543	0	0	0.034251677
1129	NC	NT	0.488	Interior	0.012812082	0	0	0.036000489
1130	NC	NT	0.903	Interior	0.022498135	0	0	0.055716128
1131	NC	NT	0.289	Interior	0.016179407	0	0	0.040824235
1132	NC	NT	0.412	Interior	0.065715986	1	0	0.047605467
1133	NC	NT	0.154	Interior	0.015857405	0	0	0.037250752
1134	NC	NT	0.111	Interior	0.018620596	0	0	0.041217607
1135	NC	NT	0.344	Interior	0.016104576	0	0	0.043346406
1136	NC	NT	0.307	Interior	0.014997129	0	0	0.044285833
1137	NC	NT	0.26	Interior	0.033385161	1	0	0.040925975
1138	NC	NT	0.934	Interior	0.022944617	0	0	0.049191607
1139	NC	NT	0.883	Interior	0.023831071	0	0	0.062877076
1140	NC	NT	0.145	Interior	0.014488607	0	0	0.03474298
1141	NC	NT	0.602	Interior	0.050589739	1	0	0.052693262
1142	NC	NT	0.899	Interior	0.02091038	0	0	0.054758938
1143	NC	NT	0.588	Interior	0.018792296	0	0	0.034912374
1144	NC	NT	0.526	Interior	0.023308824	0	0	0.049558824
1145	NC	NT	0.742	Interior	0.019505292	0	0	0.040874552
1146	NC	NT	0.559	Interior	0.023888482	0	0	0.056889311
1147	NC	NT	0.265	Interior	0.014807943	0	0	0.03755799
1148	NC	NT	0.142	Interior	0.013071896	0	0	0.033350094
1149	NC	NT	0.824	Interior	0.016846135	0	0	0.04112861
1150	NC	NT	0.21	Interior	0.013404427	0	0	0.035534917
1151	NC	NT	0.599	Interior	0.03137255	0	0	0.05327973
1152	NC	NT	0.345	Interior	0.014694949	0	0	0.040104965
1153	NC	NT	0.873	Interior	0.020674998	0	0.2	0.056838382
1154	NC	NT	0.346	Interior	0.018911293	0	0	0.042212102
1155	NC	NT	0.676	Interior	0.034443782	0.5	0	0.039316349
1156	NC	NT	0.505	Interior	0.057439449	1	0	0.046773866
1157	NC	NT	0.17	Interior	0.012253481	0	0	0.033680024
1158	NC	NT	0.624	Interior	0.019688574	0	0	0.051009737
1159	NC	NT	0.306	Interior	0.015548408	0	0	0.040395222
1160	NC	NT	0.496	Interior	0.086679393	1	0	0.043276073
1161	NC	NT	0.743	Interior	0.020217204	0	0	0.048783035
1162	NC	NT	0.815	Interior	0.026308901	0	0.333333333	0.077475036
1163	NC	NT	0.211	Interior	0.013344756	0	0	0.03639825
1164	NC	NT	0.273	Interior	0.022333503	0.5	0	0.03880311
1165	NC	NT	0.422	Interior	0.119970458	1	0	0.043190976
1166	NC	NT	0.342	Interior	0.020676178	0	0	0.044062277
1167	NC	NT	0.902	Interior	0.028062706	0.333333333	0.666666667	0.080109281
1168	NC	NT	0.756	Interior	0.032318211	0.333333333	0	0.048316385
1169	NC	NT	0.214	Interior	0.018205283	0	0	0.036244944
1170	NC	NT	0.448	Interior	0.020507057	0	0	0.043611841
1171	NC	NT	0.402	Interior	0.017441644	0	0	0.043211953
1172	NC	NT	0.271	Interior	0.020528924	0	0	0.046528506
1173	NC	NT	0.658	Interior	0.014766259	0	0	0.043091255
1174	NC	NT	0.725	Interior	0.01963801	0	0	0.048989443
1175	NC	NT	0.259	Interior	0.028761204	0	0	0.042800602
1176	NC	NT	0.313	Interior	0.015769713	0	0	0.041518566
1177	NC	NT	0.735	Interior	0.018751502	0	0	0.040428608
1178	NC	NT	0.646	Interior	0.02825458	0.333333333	0	0.048675637
1179	NC	NT	0.777	Interior	0.013542706	0	0	0.036141577
1180	NC	NT	0.385	Interior	0.01651264	0	0	0.039871812
1181	NC	NT	0.616	Interior	0.022565004	0	0	0.045909635
1182	NC	NT	0.471	Interior	0.019009372	0	0	0.04564139
1183	NC	NT	0.443	Interior	0.018818957	0	0	0.042942893
1184	NC	NT	0.285	Interior	0.022196338	0	0	0.038607392
1185	NC	NT	0.659	Interior	0.013001384	0	0	0.036270443
1186	NC	NT	0.674	Interior	0.022843578	0	0	0.064362966
1187	NC	NT	0.567	Interior	0.016570204	0	0	0.042889058
1188	NC	NT	0.741	Interior	0.013224126	0	0	0.033716505
1189	NC	NT	0.901	Interior	0.022527126	0	0	0.067206736
1190	NC	NT	0.296	Interior	0.036801562	0.5	0	0.042699895
1191	NC	NT	0.604	Interior	0.014664065	0	0	0.042477466
1192	NC	NT	0.753	Interior	0.02019674	0	0	0.048592486
1193	NC	NT	0.81	Interior	0.021378769	0	0	0.047362412
1194	NC	NT	0.365	Interior	0.01657877	0	0	0.040256932
1195	NC	NT	0.722	Interior	0.031181254	1	0	0.051477763
1196	NC	NT	0.315	Interior	0.020302093	0	0	0.040698003
1197	NC	NT	0.534	Interior	0.013731487	0	0	0.036913115
1198	NC	NT	0.515	Interior	0.014562259	0	0	0.037579619
1199	NC	NT	0.673	Interior	0.023752718	0	0	0.044000872
1200	NC	NT	0.331	Interior	0.022819681	0	0	0.043570313
1201	NC	NT	0.415	Interior	0.01594991	0	0	0.040204318
1202	NC	NT	0.851	Interior	0.033348938	1	1	0.218785221
1203	NC	NT	0.381	Interior	0.016601308	0	0	0.041478131
1204	NC	NT	0.639	Interior	0.039989013	0.5	0	0.0397868
1205	NC	NT	0.465	Interior	0.022146223	0	0	0.039306887
1206	NC	NT	0.514	Interior	0.014527069	0	0	0.036182022
1207	NC	NT	0.424	Interior	0.016452104	0	0	0.039030833
1208	NC	NT	0.584	Interior	0.015329218	0	0	0.038711236
1209	NC	NT	0.749	Interior	0.018714674	0	0	0.046093614
1210	NC	NT	0.455	Interior	0.019557888	0	0	0.041438742
1211	NC	NT	0.551	Interior	0.120109442	1	0	0.051937985
1212	NC	NT	0.791	Interior	0.043941534	0.5	0	0.054560597
1213	NC	NT	0.689	Interior	0.012817476	0	0	0.034478222
1214	NC	NT	0.462	Interior	0.019132065	0	0	0.04486736
1215	NC	NT	0.409	Interior	0.018845317	0	0	0.043890706
1216	NC	NT	0.524	Interior	0.025414468	0.5	0	0.043620225
1217	NC	NT	0.839	Interior	0.014366636	0	0	0.037186432
1218	NC	NT	0.4	Interior	0.018407364	0	0	0.043057224
1219	NC	NT	0.536	Interior	0.019534199	0	0	0.048642181
1220	NC	NT	0.591	Interior	0.013475178	0	0	0.036295371
1221	NC	NT	0.586	Interior	0.013806229	0	0	0.036366784
1222	NC	NT	0.426	Interior	0.023529412	0	0	0.043090008
1223	NC	NT	0.801	Interior	0.023844384	0	0	0.048384821
1224	NC	NT	0.434	Interior	0.017763453	0	0	0.042635868
1225	NC	NT	0.445	Interior	0.019789038	0	0	0.044004402
1226	NC	NT	0.457	Interior	0.017092925	0	0	0.040102303
1227	NC	NT	0.545	Interior	0.025772143	0.5	0	0.041566634
1228	NC	NT	0.519	Interior	0.024938359	0	0	0.04979453
1229	NC	NT	0.598	Interior	0.014711616	0	0	0.037862632
1230	NC	NT	0.64	Interior	0.017796887	0	0	0.042029836
1231	NC	NT	0.644	Interior	0.012942355	0	0	0.035988932
1232	NC	NT	0.547	Interior	0.025192486	0	0	0.048557644
1233	NC	NT	0.487	Interior	0.01529896	0	0	0.03945776
1234	NC	NT	0.636	Interior	0.020854435	0	0	0.04470848
1235	NC	NT	0.745	Interior	0.020032909	0	0	0.046441794
1236	NC	NT	0.594	Interior	0.014420257	0	0	0.03740415
1237	NC	NT	0.692	Interior	0.055858443	1	0	0.056480154
1238	NC	NT	0.633	Interior	0.039160454	1	0	0.041568629
1239	NC	NT	0.693	Interior	0.04454231	1	0	0.056537697
1240	NC	NT	0.548	Interior	0.018305478	0	0	0.043556907
1241	NC	NT	0.78	Interior	0.014163978	0	0	0.038272526
1242	NC	NT	0.549	Interior	0.016530007	0	0	0.040606062
1243	NC	NT	0.629	Interior	0.027594193	0.5	0	0.045192606
1244	NC	NT	0.828	Interior	0.026025188	0	0.5	0.140734616
1245	NC	NT	0.619	Interior	0.015722586	0	0	0.041043332
1246	NC	NT	0.802	Interior	0.022604702	0	0	0.042380123
1247	NC	NT	0.771	Interior	0.024160624	0	0	0.041270482
1248	NC	NT	0.784	Interior	0.022216057	0	0	0.0581946
1249	NC	NT	0.617	Interior	0.016325964	0	0	0.04170491
1250	NC	NT	0.732	Interior	0.012578403	0	0	0.035441037
1251	NC	NT	0.684	Interior	0.018842999	0	0	0.045125853
1252	NC	NT	0.911	Interior	0.016491075	0	0	0.061472053
1253	NC	NT	0.652	Interior	0.019891642	0	0	0.044375646
1254	NC	NT	0.681	Interior	0.014206438	0	0	0.035454435
1255	NC	NT	0.654	Interior	0.056394132	1	0	0.042360342
1256	NC	NT	0.73	Interior	0.047220042	1	0	0.071384444
1257	NC	NT	0.678	Interior	0.051633988	1	0	0.042947119
1258	NC	NT	0.91	Interior	0.018728568	0	0	0.046812627
1259	NC	NT	0.856	Interior	0.039035823	1	0	0.056590318
1260	NC	NT	0.783	Interior	0.030781431	0	0	0.054123415
1261	NC	NT	0.847	Interior	0.044760658	0.333333333	0.333333333	0.105337438
1262	NC	NT	0.813	Interior	0.030115831	0	1	0.084844466
1263	NC	NT	0.808	Interior	0.038517673	1	1	0.08734057
1264	NC	NT	0.845	Interior	0.015127542	0	0	0.038696576
1265	NC	NT	0.918	Interior	0.021411435	0	0	0.042177547
1266	NC	NT	0.812	Interior	0.039504038	1	0	0.054248367
1267	NC	NT	0.825	Interior	0.016976918	0	0	0.04050633
1268	NC	NT	0.998	Boundary	0.031742501	0.285714286	0	0.056266985
1269	NC	NT	0.999	Boundary	0.030987617	0.333333333	0	0.060766452
1270	NC	NT	0.985	Boundary	0.037023261	0.666666667	0.333333333	0.078921898
1271	NC	NT	0.973	Boundary	0.015981591	0	0	0.043836381
1272	NC	NT	0.994	Boundary	0.021846046	0	0.25	0.065191996
1273	NC	NT	0.996	Boundary	0.023101442	0	0.333333333	0.080677206
1274	NC	NT	0.987	Boundary	0.024344008	0	0.5	0.121278168
1275	NC	NT	0.978	Boundary	0.027038402	0.333333333	0.333333333	0.058490229
1276	NC	NT	0.968	Boundary	0.017736721	0	0	0.042783714
1277	NC	NT	0.969	Boundary	0.021772022	0	0.25	0.061650592
1278	NC	NT	0.983	Boundary	0.02680036	0	0.666666667	0.076720237
1279	NC	NT	0.972	Boundary	0.020945098	0	0.2	0.064158413
1280	NC	NT	0.95	Boundary	0.017653164	0	0.2	0.053464494
1281	NC	NT	0.955	Boundary	0.014562419	0	0.5	0.075402903
1282	NC	NT	0.967	Boundary	0.026215223	0.142857143	0.142857143	0.062879018
1283	NC	NT	0.975	Boundary	0.019567441	0	0.25	0.070922345
1284	NC	NT	0.949	Interior	0.018616656	0	0	0.045500404
1285	NC	NT	0.956	Boundary	0.018274488	0	0	0.045648671
1286	NC	NT	0.938	Interior	0.030139095	0.142857143	0.142857143	0.050737131
1287	NC	NT	0.924	Interior	0.020569246	0.25	0	0.041179525
1288	NC	NT	0.929	Interior	0.015725891	0	0	0.039811177
1289	NC	NT	0.922	Interior	0.018178333	0	0	0.048795705
1290	NC	NT	0.936	Interior	0.017014164	0	0	0.049021198
1291	NC	NT	0.907	Interior	0.031161814	0.4	0.2	0.065273079
1292	NC	NT	0.912	Interior	0.016236459	0	0	0.041181742
1293	NC	NT	0.933	Interior	0.036014417	0.25	0.25	0.061660784
1294	NC	NT	0.937	Interior	0.022238096	0.2	0.6	0.111933574
1295	NC	NT	0.911	Interior	0.028688397	0.5	0	0.040869544
1296	NC	NT	0.901	Interior	0.017406464	0	0	0.040520878
1297	NC	NT	0.941	Interior	0.017968464	0	0	0.057258367
1298	NC	NT	0.883	Interior	0.025575448	0	0	0.040971868
1299	NC	NT	0.889	Interior	0.034902906	0.428571429	0.142857143	0.099230026
1300	NC	NT	0.885	Interior	0.016860454	0	0	0.037982645
1301	NC	NT	0.96	Boundary	0.02628913	0	0.333333333	0.115979228
1302	NC	NT	0.873	Interior	0.032639002	0.4	0	0.042276747
1303	NC	NT	0.858	Interior	0.016120702	0	0	0.039032406
1304	NC	NT	0.881	Interior	0.018458345	0	0	0.041222182
1305	NC	NT	0.986	Boundary	0.031491122	0.25	0.75	0.127747987
1306	NC	NT	0.865	Interior	0.023826534	0.25	0	0.048484618
1307	NC	NT	0.861	Interior	0.014105643	0	0	0.03979592
1308	NC	NT	0.852	Interior	0.016021326	0	0	0.04000121
1309	NC	NT	0.959	Boundary	0.029405807	0.25	0.5	0.108614097
1310	NC	NT	0.882	Interior	0.013830618	0	0	0.036635919
1311	NC	NT	0.83	Interior	0.016135181	0	0	0.041634395
1312	NC	NT	0.82	Interior	0.017884217	0	0	0.038050066
1313	NC	NT	0.811	Interior	0.021148222	0	0	0.040924027
1314	NC	NT	0.87	Interior	0.033601751	0.5	0	0.042780524
1315	NC	NT	0.939	Interior	0.017669659	0	0	0.043543051
1316	NC	NT	0.888	Interior	0.01507002	0	0	0.0396865
1317	NC	NT	0.834	Interior	0.021413372	0.25	0	0.038811146
1318	NC	NT	0.842	Interior	0.022679146	0.25	0	0.037861708
1319	NC	NT	0.817	Interior	0.013920869	0	0	0.039115993
1320	NC	NT	0.954	Boundary	0.01825245	0	0.5	0.089683559
1321	NC	NT	0.982	Boundary	0.03939361	0.5	0	0.046481898
1322	NC	NT	0.849	Interior	0.02525022	0	0	0.037541705
1323	NC	NT	0.829	Interior	0.015399087	0	0	0.0389821
1324	NC	NT	0.866	Interior	0.026914006	0.5	0.5	0.069696044
1325	NC	NT	0.798	Interior	0.014212829	0	0	0.041745196
1326	NC	NT	0.79	Interior	0.013629843	0	0	0.037757056
1327	NC	NT	0.804	Interior	0.016126352	0	0	0.038785391
1328	NC	NT	0.779	Interior	0.023337769	0.333333333	0	0.04065267
1329	NC	NT	0.778	Interior	0.015489295	0	0	0.047699812
1330	NC	NT	0.952	Boundary	0.060276634	1	0	0.046252982
1331	NC	NT	0.787	Interior	0.023528752	0.166666667	0	0.038795114
1332	NC	NT	0.86	Interior	0.021735684	0.333333333	0	0.046883794
1333	NC	NT	0.965	Boundary	0.027180636	0.25	0.25	0.069913126
1334	NC	NT	0.823	Interior	0.016002524	0	0	0.040653255
1335	NC	NT	0.754	Interior	0.01495628	0	0	0.036256926
1336	NC	NT	0.758	Interior	0.014578689	0	0	0.036537539
1337	NC	NT	0.776	Interior	0.014033539	0	0	0.03715131
1338	NC	NT	0.75	Interior	0.021525953	0.333333333	0	0.038345497
1339	NC	NT	0.899	Interior	0.02003244	0.333333333	0.333333333	0.055856585
1340	NC	NT	0.963	Boundary	0.023477019	0	0.5	0.070433438
1341	NC	NT	0.766	Interior	0.01525185	0	0	0.040730305
1342	NC	NT	0.737	Interior	0.015185524	0	0	0.039786245
1343	NC	NT	0.926	Interior	0.018675833	0	0	0.047290444
1344	NC	NT	0.775	Interior	0.021286947	0	0	0.040371819
1345	NC	NT	0.767	Interior	0.023548569	0	0	0.038503996
1346	NC	NT	0.745	Interior	0.016847847	0	0	0.042613788
1347	NC	NT	0.722	Interior	0.014474119	0	0	0.040183894
1348	NC	NT	0.795	Interior	0.014814399	0	0	0.038388205
1349	NC	NT	0.809	Interior	0.017428653	0	0	0.044511179
1350	NC	NT	0.897	Interior	0.01678784	0	0	0.03883014
1351	NC	NT	0.725	Interior	0.033762542	0.5	0	0.039154755
1352	NC	NT	0.981	Boundary	0.021035125	0	0.333333333	0.07167458
1353	NC	NT	0.727	Interior	0.023660352	0.5	0	0.039088458
1354	NC	NT	0.948	Interior	0.021793862	0	0.4	0.061358656
1355	NC	NT	0.709	Interior	0.015149682	0	0	0.045492094
1356	NC	NT	0.794	Interior	0.013206569	0	0	0.035486965
1357	NC	NT	0.851	Interior	0.021991424	0.333333333	0	0.039384572
1358	NC	NT	0.744	Interior	0.016155364	0	0	0.041463858
1359	NC	NT	0.723	Interior	0.015733714	0	0	0.043010754
1360	NC	NT	0.698	Interior	0.025752577	0.428571429	0	0.04034942
1361	NC	NT	0.991	Boundary	0.022877866	0	1	0.213960791
1362	NC	NT	0.736	Interior	0.02569423	0	0	0.038462787
1363	NC	NT	0.688	Interior	0.023881319	0.25	0	0.037568625
1364	NC	NT	0.94	Interior	0.020814426	0.25	0.5	0.079321877
1365	NC	NT	0.837	Interior	0.023571843	0	0	0.036277316
1366	NC	NT	0.905	Interior	0.017898672	0	0	0.047304581
1367	NC	NT	0.892	Interior	0.033532069	0.333333333	0	0.039953233
1368	NC	NT	0.91	Interior	0.051100269	0.5	0.5	0.071800338
1369	NC	NT	0.759	Interior	0.026221792	0.333333333	0	0.038379332
1370	NC	NT	0.92	Interior	0.017959951	0	0	0.052899459
1371	NC	NT	0.683	Interior	0.023370812	0.4	0	0.037794718
1372	NC	NT	0.675	Interior	0.017248168	0	0	0.037995044
1373	NC	NT	0.788	Interior	0.027161964	0.2	0	0.037437833
1374	NC	NT	0.701	Interior	0.060209945	1	0	0.041097248
1375	NC	NT	0.714	Interior	0.017990856	0	0	0.040813049
1376	NC	NT	0.705	Interior	0.015858602	0	0	0.036598428
1377	NC	NT	0.667	Interior	0.015844296	0	0	0.03763246
1378	NC	NT	0.925	Interior	0.025139917	0	0.25	0.076487218
1379	NC	NT	0.719	Interior	0.015006276	0	0	0.039776369
1380	NC	NT	0.966	Boundary	0.03436443	0.2	0.4	0.075951666
1381	NC	NT	0.951	Boundary	0.03041945	0.25	0.25	0.073154073
1382	NC	NT	0.654	Interior	0.012116968	0	0	0.033991386
1383	NC	NT	0.673	Interior	0.013874785	0	0	0.036309284
1384	NC	NT	0.803	Interior	0.017060104	0	0	0.037192544
1385	NC	NT	0.821	Interior	0.013627451	0	0	0.038709152
1386	NC	NT	0.643	Interior	0.016877299	0	0	0.038178148
1387	NC	NT	0.943	Interior	0.017511618	0	0	0.060638917
1388	NC	NT	0.914	Interior	0.015576119	0	0	0.045692885
1389	NC	NT	0.738	Interior	0.014656243	0	0	0.039327378
1390	NC	NT	0.935	Interior	0.01824382	0	1	0.168449201
1391	NC	NT	0.652	Interior	0.024167888	0.5	0	0.038054797
1392	NC	NT	0.638	Interior	0.016253478	0	0	0.038156615
1393	NC	NT	0.708	Interior	0.019632023	0.2	0.2	0.048958431
1394	NC	NT	0.669	Interior	0.014824064	0	0.25	0.076045212
1395	NC	NT	0.623	Interior	0.014869466	0	0	0.037923646
1396	NC	NT	0.686	Interior	0.046125659	0.5	0	0.040787315
1397	NC	NT	0.857	Interior	0.013747012	0	0	0.037295722
1398	NC	NT	0.649	Interior	0.014263422	0	0.2	0.089524844
1399	NC	NT	0.68	Interior	0.018745567	0.125	0	0.037841619
1400	NC	NT	0.916	Interior	0.021675991	0.2	0.4	0.10709245
1401	NC	NT	0.76	Interior	0.030506089	0.25	0	0.038590669
1402	NC	NT	0.774	Interior	0.015310703	0	0	0.039447662
1403	NC	NT	0.78	Interior	0.013356054	0	0	0.039229612
1404	NC	NT	0.609	Interior	0.015152644	0	0	0.039377018
1405	NC	NT	0.624	Interior	0.01730756	0	0	0.041309691
1406	NC	NT	0.919	Interior	0.032575618	0.2	0.2	0.080782363
1407	NC	NT	0.614	Interior	0.016770644	0	0	0.037504544
1408	NC	NT	0.762	Interior	0.01397597	0	0	0.043427028
1409	NC	NT	0.67	Interior	0.01367244	0	0.2	0.054677257
1410	NC	NT	0.584	Interior	0.013108665	0	0	0.037335852
1411	NC	NT	0.636	Interior	0.014314554	0	0.5	0.091829899
1412	NC	NT	0.581	Interior	0.013305903	0	0	0.036770896
1413	NC	NT	0.617	Interior	0.01410323	0	0	0.036682484
1414	NC	NT	0.602	Interior	0.014999168	0	0	0.03746595
1415	NC	NT	0.57	Interior	0.021508277	0	0	0.038320175
1416	NC	NT	0.848	Interior	0.019314446	0	0	0.041647293
1417	NC	NT	0.894	Interior	0.014748579	0	0	0.039149876
1418	NC	NT	0.583	Interior	0.015527951	0	0	0.043271223
1419	NC	NT	0.64	Interior	0.018736889	0	0	0.03976188
1420	NC	NT	0.665	Interior	0.015400591	0	0	0.036756146
1421	NC	NT	0.715	Interior	0.016486952	0	0	0.043045554
1422	NC	NT	0.678	Interior	0.013712738	0	0	0.054678457
1423	NC	NT	0.8	Interior	0.020616589	0	0	0.045099628
1424	NC	NT	0.847	Interior	0.014081226	0	0	0.036559235
1425	NC	NT	0.569	Interior	0.02186119	0	0	0.039638968
1426	NC	NT	0.891	Interior	0.015657609	0	0	0.04062321
1427	NC	NT	0.756	Interior	0.017794469	0	0	0.038030211
1428	NC	NT	0.546	Interior	0.016740919	0	0	0.037183321
1429	NC	NT	0.768	Interior	0.022620572	0	0	0.038189716
1430	NC	NT	0.611	Interior	0.018490998	0	0	0.037079149
1431	NC	NT	0.586	Interior	0.013258126	0	0	0.03556272
1432	NC	NT	0.749	Interior	0.017160244	0	0	0.040081137
1433	NC	NT	0.544	Interior	0.017985588	0	0	0.040824536
1434	NC	NT	0.553	Interior	0.013833874	0	0	0.0363698
1435	NC	NT	0.854	Interior	0.01851174	0	0	0.042512543
1436	NC	NT	0.711	Interior	0.01384147	0	0	0.036307556
1437	NC	NT	0.863	Interior	0.013268521	0	0	0.034846647
1438	NC	NT	0.782	Interior	0.015431463	0	0	0.037856309
1439	NC	NT	0.838	Interior	0.045574482	0.5	0	0.037035299
1440	NC	NT	0.877	Interior	0.031011669	0.333333333	0	0.038704799
1441	NC	NT	0.921	Interior	0.03508445	0.666666667	0.333333333	0.076004097
1442	NC	NT	0.895	Interior	0.015139304	0	0	0.038482166
1443	NC	NT	1	Boundary	0.031936527	0.333333333	0.666666667	0.189453738
1444	NC	NT	0.543	Interior	0.014491241	0	0	0.044216267
1445	NC	NT	0.6	Interior	0.017713886	0	0	0.03874264
1446	NC	NT	0.944	Interior	0.049051501	0.5	0	0.063405983
1447	NC	NT	0.626	Interior	0.012942897	0	0	0.035027521
1448	NC	NT	0.733	Interior	0.02643768	0.5	0	0.040116946
1449	NC	NT	0.522	Interior	0.013693238	0	0	0.038550894
1450	NC	NT	0.621	Interior	0.025263027	0.25	0	0.038268811
1451	NC	NT	0.807	Interior	0.024044892	0.25	0	0.035761861
1452	NC	NT	0.524	Interior	0.014294337	0	0	0.041735397
1453	NC	NT	0.508	Interior	0.021739722	0	0	0.044324952
1454	NC	NT	0.491	Interior	0.012049917	0	0	0.036799978
1455	NC	NT	0.488	Interior	0.014467211	0	0	0.036762871
1456	NC	NT	0.752	Interior	0.013621933	0	0	0.037114829
1457	NC	NT	0.932	Interior	0.035186056	0.5	0	0.045553436
1458	NC	NT	0.687	Interior	0.024477282	0.5	0	0.039206415
1459	NC	NT	0.536	Interior	0.012208897	0	0	0.03672822
1460	NC	NT	0.481	Interior	0.015021884	0	0	0.038368636
1461	NC	NT	0.549	Interior	0.013106872	0	0	0.036023176
1462	NC	NT	0.509	Interior	0.012317074	0	0	0.036599104
1463	NC	NT	0.496	Interior	0.015045262	0	0	0.038606853
1464	NC	NT	0.637	Interior	0.012656365	0	0	0.036255033
1465	NC	NT	0.469	Interior	0.012386748	0	0	0.037322517
1466	NC	NT	0.472	Interior	0.027499001	0	0	0.039455784
1467	NC	NT	0.471	Interior	0.012305993	0	0	0.035360399
1468	NC	NT	0.519	Interior	0.02317844	0.333333333	0	0.040728055
1469	NC	NT	0.859	Interior	0.018532191	0	0	0.037428644
1470	NC	NT	0.743	Interior	0.015722906	0	0	0.039506205
1471	NC	NT	0.841	Interior	0.026379084	0.5	0	0.036615363
1472	NC	NT	0.465	Interior	0.034696547	1	0	0.039975102
1473	NC	NT	0.48	Interior	0.02971625	0.5	0	0.043615094
1474	NC	NT	0.558	Interior	0.046678881	1	0	0.038835743
1475	NC	NT	0.693	Interior	0.012480633	0	0	0.037367101
1476	NC	NT	0.694	Interior	0.011776483	0	0	0.032397105
1477	NC	NT	0.504	Interior	0.012846906	0	0	0.035290158
1478	NC	NT	0.443	Interior	0.012620975	0	0	0.039143914
1479	NC	NT	0.59	Interior	0.012475935	0	0	0.034560198
1480	NC	NT	0.812	Interior	0.022731727	0	0	0.038690897
1481	NC	NT	0.763	Interior	0.013212574	0	0	0.035791894
1482	NC	NT	0.814	Interior	0.013573884	0	0	0.03307055
1483	NC	NT	0.565	Interior	0.012198074	0	0	0.034654189
1484	NC	NT	0.576	Interior	0.014974125	0	0	0.036022466
1485	NC	NT	0.639	Interior	0.013624714	0	0	0.037352185
1486	NC	NT	0.632	Interior	0.01418315	0	0	0.035865929
1487	NC	NT	0.718	Interior	0.033340762	0.5	0	0.034010902
1488	NC	NT	0.507	Interior	0.015927551	0	0	0.036152428
1489	NC	NT	0.953	Boundary	0.037320684	0.333333333	0.333333333	0.073630097
1490	NC	NT	0.53	Interior	0.012327803	0	0	0.032827218
1491	NC	NT	0.58	Interior	0.0113601	0	0	0.031619929
1492	NC	NT	0.596	Interior	0.013797627	0	0	0.038625485
1493	NC	NT	0.971	Boundary	0.04169104	0.333333333	0.333333333	0.070547162
1494	NC	NT	0.997	Boundary	0.01979305	0	0	0.057891246
1495	NC	NT	0.408	Interior	0.012473287	0	0	0.036458822
1496	NC	NT	0.458	Interior	0.021763082	0.333333333	0	0.037259999
1497	NC	NT	0.447	Interior	0.01389523	0	0	0.040351187
1498	NC	NT	0.428	Interior	0.012810458	0	0	0.074499776
1499	NC	NT	0.845	Interior	0.027560463	0.4	0	0.039512477
1500	NC	NT	0.777	Interior	0.017207764	0	0	0.037713733
1501	NC	NT	0.462	Interior	0.012794185	0	0	0.036205297
1502	NC	NT	0.734	Interior	0.03735684	1	0	0.04011513
1503	NC	NT	0.422	Interior	0.012591822	0	0	0.037350689
1504	NC	NT	0.89	Interior	0.046706286	1	0	0.05939302
1505	NC	NT	0.625	Interior	0.024261523	0.5	0	0.038938829
1506	NC	NT	0.765	Interior	0.01576252	0	0	0.032544019
1507	NC	NT	0.532	Interior	0.012732847	0	0	0.035938217
1508	NC	NT	0.382	Interior	0.015266836	0	0	0.040226707
1509	NC	NT	0.39	Interior	0.031195691	0.5	0	0.04227237
1510	NC	NT	0.501	Interior	0.02775166	0.5	0	0.039529521
1511	NC	NT	0.702	Interior	0.024652469	0.333333333	0	0.039542524
1512	NC	NT	0.398	Interior	0.014903398	0	0	0.043028613
1513	NC	NT	0.399	Interior	0.031026529	1	0	0.040099963
1514	NC	NT	0.523	Interior	0.013982967	0	0	0.037129466
1515	NC	NT	0.376	Interior	0.011966084	0	0	0.035951247
1516	NC	NT	0.88	Interior	0.018027363	0	0	0.042643356
1517	NC	NT	0.36	Interior	0.01211304	0	0	0.037350414
1518	NC	NT	0.582	Interior	0.022562607	0.333333333	0	0.038818994
1519	NC	NT	0.806	Interior	0.026014732	0.5	0	0.037179585
1520	NC	NT	0.801	Interior	0.018588083	0	0	0.035847314
1521	NC	NT	0.41	Interior	0.011637863	0	0	0.032366156
1522	NC	NT	0.42	Interior	0.020596338	0	0	0.037335928
1523	NC	NT	0.476	Interior	0.014282685	0	0	0.036862571
1524	NC	NT	0.928	Interior	0.021381796	0	0	0.050518851
1525	NC	NT	0.346	Interior	0.021738681	0.5	0	0.035907789
1526	NC	NT	0.375	Interior	0.014048848	0	0	0.046976265
1527	NC	NT	0.457	Interior	0.013037373	0	0	0.034024765
1528	NC	NT	0.784	Interior	0.014822481	0	0	0.037462229
1529	NC	NT	0.908	Interior	0.026991559	0	0	0.045742513
1530	NC	NT	0.831	Interior	0.013789777	0	0	0.037364377
1531	NC	NT	0.334	Interior	0.012062009	0	0	0.035633894
1532	NC	NT	0.988	Boundary	0.019990809	0	0	0.076945468
1533	NC	NT	0.867	Interior	0.011977205	0	0	0.038462283
1534	NC	NT	0.319	Interior	0.012161397	0	0	0.041561828
1535	NC	NT	0.663	Interior	0.024139599	0	0	0.039521743
1536	NC	NT	0.464	Interior	0.013413199	0	0	0.037000991
1537	NC	NT	0.753	Interior	0.018135101	0	0	0.037569364
1538	NC	NT	0.335	Interior	0.018868	0.2	0	0.044201031
1539	NC	NT	0.559	Interior	0.011889127	0	0	0.032827558
1540	NC	NT	0.331	Interior	0.013518157	0	0	0.037059417
1541	NC	NT	0.34	Interior	0.020112594	0.25	0	0.039583502
1542	NC	NT	0.412	Interior	0.014066416	0	0	0.038065969
1543	NC	NT	0.696	Interior	0.011921001	0	0	0.035620917
1544	NC	NT	0.697	Interior	0.017241758	0	0	0.033530509
1545	NC	NT	0.298	Interior	0.012818881	0	0	0.038110694
1546	NC	NT	0.357	Interior	0.012125211	0	0	0.03333895
1547	NC	NT	0.304	Interior	0.019929096	0	0.333333333	0.077743781
1548	NC	NT	0.345	Interior	0.012823305	0	0	0.038645951
1549	NC	NT	0.46	Interior	0.019554631	0	0	0.041019942
1550	NC	NT	0.541	Interior	0.013210408	0	0	0.035360043
1551	NC	NT	0.869	Interior	0.043563026	1	0	0.0369972
1552	NC	NT	0.824	Interior	0.013993424	0	0	0.030154672
1553	NC	NT	0.876	Interior	0.012996999	0	0	0.034210811
1554	NC	NT	0.295	Interior	0.028920093	0.5	0	0.038557744
1555	NC	NT	0.411	Interior	0.017891115	0	0	0.038774188
1556	NC	NT	0.434	Interior	0.014835815	0	0	0.045490197
1557	NC	NT	0.717	Interior	0.016296208	0	0	0.040939136
1558	NC	NT	0.305	Interior	0.012402881	0	0	0.035358637
1559	NC	NT	0.676	Interior	0.01600318	0	0.333333333	0.085416392
1560	NC	NT	0.366	Interior	0.015545177	0	0	0.050832851
1561	NC	NT	0.615	Interior	0.013833001	0	0	0.033522758
1562	NC	NT	0.726	Interior	0.026367448	0.5	0	0.034044594
1563	NC	NT	0.394	Interior	0.028749742	0.25	0	0.040047414
1564	NC	NT	0.267	Interior	0.01453854	0	0	0.043638073
1565	NC	NT	0.43	Interior	0.031991745	1	0	0.034097009
1566	NC	NT	0.902	Interior	0.021045781	0.2	0	0.038365417
1567	NC	NT	0.261	Interior	0.012760702	0	0.333333333	0.053755994
1568	NC	NT	0.378	Interior	0.023265606	0.25	0	0.040643978
1569	NC	NT	0.269	Interior	0.024177887	0.5	0	0.038297354
1570	NC	NT	0.731	Interior	0.017806767	0	0	0.039981691
1571	NC	NT	0.466	Interior	0.01175779	0	0	0.035965005
1572	NC	NT	0.656	Interior	0.018864562	0	0	0.039534521
1573	NC	NT	0.813	Interior	0.030530881	0.4	0	0.03793759
1574	NC	NT	0.513	Interior	0.013550081	0	0	0.034711021
1575	NC	NT	0.391	Interior	0.020314558	0	0	0.042624542
1576	NC	NT	0.259	Interior	0.01277736	0	0	0.033818357
1577	NC	NT	0.601	Interior	0.012690556	0	0	0.033575871
1578	NC	NT	0.253	Interior	0.021639227	0	0	0.037064016
1579	NC	NT	0.755	Interior	0.028371698	0	0	0.04047741
1580	NC	NT	0.433	Interior	0.021154558	0.333333333	0	0.035353085
1581	NC	NT	0.995	Boundary	0.021117989	0	0.666666667	0.086511705
1582	NC	NT	0.308	Interior	0.01273383	0	0	0.038178951
1583	NC	NT	0.363	Interior	0.011519608	0	0	0.033799021
1584	NC	NT	0.409	Interior	0.014250582	0	0	0.0375673
1585	NC	NT	0.294	Interior	0.012880325	0	0	0.03708587
1586	NC	NT	0.273	Interior	0.012159495	0	0	0.037478617
1587	NC	NT	0.244	Interior	0.013640239	0	0	0.039110763
1588	NC	NT	0.226	Interior	0.015977343	0	0	0.041527128
1589	NC	NT	0.797	Interior	0.013895052	0	0	0.037542327
1590	NC	NT	0.515	Interior	0.013118692	0	0	0.035358075
1591	NC	NT	0.27	Interior	0.013927916	0	0	0.040527431
1592	NC	NT	0.355	Interior	0.019231373	0	0	0.037474511
1593	NC	NT	0.588	Interior	0.013143383	0	0	0.037150737
1594	NC	NT	0.514	Interior	0.013147197	0	0	0.034759903
1595	NC	NT	0.321	Interior	0.017634724	0	0	0.036208145
1596	NC	NT	0.604	Interior	0.013316881	0	0	0.039395277
1597	NC	NT	0.22	Interior	0.013530043	0	0	0.03611374
1598	NC	NT	0.303	Interior	0.014425098	0	0	0.044161007
1599	NC	NT	0.338	Interior	0.011447693	0	0	0.033630563
1600	NC	NT	0.84	Interior	0.015589617	0	0	0.035473628
1601	NC	NT	0.232	Interior	0.01362621	0	0	0.037503104
1602	NC	NT	0.887	Interior	0.012061558	0	0	0.032622453
1603	NC	NT	0.456	Interior	0.011723426	0	0	0.045063641
1604	NC	NT	0.635	Interior	0.018362222	0	0	0.040894131
1605	NC	NT	0.402	Interior	0.015669299	0	0	0.042899585
1606	NC	NT	0.72	Interior	0.015801371	0	0	0.038545825
1607	NC	NT	0.563	Interior	0.012252995	0	0	0.037064166
1608	NC	NT	0.199	Interior	0.013415425	0	0.333333333	0.054411868
1609	NC	NT	0.195	Interior	0.013982643	0	0	0.036467375
1610	NC	NT	0.206	Interior	0.012074477	0	0	0.034987534
1611	NC	NT	0.418	Interior	0.016035722	0	0	0.041830067
1612	NC	NT	0.352	Interior	0.012703201	0	0	0.039349758
1613	NC	NT	0.478	Interior	0.011269871	0	0	0.033005507
1614	NC	NT	0.99	Boundary	0.020588507	0	0.333333333	0.095590019
1615	NC	NT	0.9	Interior	0.018879789	0	0	0.034599158
1616	NC	NT	0.196	Interior	0.013633579	0	0	0.035263482
1617	NC	NT	0.351	Interior	0.011404562	0	0	0.034893959
1618	NC	NT	0.313	Interior	0.011097205	0	0	0.032957866
1619	NC	NT	0.359	Interior	0.032211292	0.333333333	0.666666667	0.082203149
1620	NC	NT	0.216	Interior	0.01375367	0	0	0.037470559
1621	NC	NT	0.874	Interior	0.018272633	0	0	0.051708522
1622	NC	NT	0.173	Interior	0.015220765	0	0	0.03618282
1623	NC	NT	0.246	Interior	0.012397388	0	0	0.036383314
1624	NC	NT	0.317	Interior	0.011986928	0	0	0.034535949
1625	NC	NT	0.592	Interior	0.013472486	0	0	0.038456674
1626	NC	NT	0.233	Interior	0.01288042	0	0	0.040994539
1627	NC	NT	0.168	Interior	0.012636166	0	0	0.034708607
1628	NC	NT	0.454	Interior	0.015783097	0	0	0.040249013
1629	NC	NT	0.517	Interior	0.012196743	0	1	0.18853542
1630	NC	NT	0.371	Interior	0.012527886	0	0	0.03271105
1631	NC	NT	0.934	Interior	0.022524442	0	0	0.051253483
1632	NC	NT	0.231	Interior	0.012025388	0	0	0.033888702
1633	NC	NT	0.961	Boundary	0.021133886	0	0.2	0.055005476
1634	NC	NT	0.306	Interior	0.011340206	0	0	0.03373762
1635	NC	NT	0.243	Interior	0.026601799	0.333333333	0	0.040919619
1636	NC	NT	0.62	Interior	0.015992438	0	0	0.03829298
1637	NC	NT	0.156	Interior	0.018595328	0	0	0.035932947
1638	NC	NT	0.138	Interior	0.012482066	0	0	0.0333971
1639	NC	NT	0.503	Interior	0.023571731	0	0	0.032134294
1640	NC	NT	0.808	Interior	0.022670263	0.5	0	0.035091744
1641	NC	NT	0.946	Interior	0.021928583	0	0	0.058542647
1642	NC	NT	0.482	Interior	0.014813386	0	0	0.038288481
1643	NC	NT	0.406	Interior	0.01226128	0	0	0.037064817
1644	NC	NT	0.923	Interior	0.01372878	0	0	0.044744998
1645	NC	NT	0.379	Interior	0.012911299	0	0	0.036315839
1646	NC	NT	0.575	Interior	0.016132134	0	0	0.038745474
1647	NC	NT	0.535	Interior	0.012906777	0	0	0.039105609
1648	NC	NT	0.129	Interior	0.012532105	0	0	0.035349227
1649	NC	NT	0.169	Interior	0.013167065	0	0	0.037124404
1650	NC	NT	0.61	Interior	0.014932229	0	0	0.039356787
1651	NC	NT	0.512	Interior	0.01434075	0	0	0.041933237
1652	NC	NT	0.288	Interior	0.011892862	0	0	0.037754711
1653	NC	NT	0.425	Interior	0.012911832	0	0	0.034066962
1654	NC	NT	0.301	Interior	0.012759483	0	0	0.036776442
1655	NC	NT	0.361	Interior	0.012936099	0	0	0.036580104
1656	NC	NT	0.629	Interior	0.012156863	0	0	0.033000002
1657	NC	NT	0.557	Interior	0.013395889	0	0	0.036147735
1658	NC	NT	0.548	Interior	0.016267312	0	0	0.038306755
1659	NC	NT	0.197	Interior	0.012873764	0	0	0.035236129
1660	NC	NT	0.664	Interior	0.017867716	0	0.25	0.100993782
1661	NC	NT	0.286	Interior	0.011303345	0	0	0.032192748
1662	NC	NT	0.415	Interior	0.011975646	0	0	0.032954602
1663	NC	NT	0.225	Interior	0.012214053	0	1	0.15961163
1664	NC	NT	0.096	Interior	0.012107843	0	0	0.033823531
1665	NC	NT	0.525	Interior	0.017823542	0	0	0.042825954
1666	NC	NT	0.37	Interior	0.011745098	0	0	0.034862747
1667	NC	NT	0.741	Interior	0.03966259	1	0	0.033093125
1668	NC	NT	0.414	Interior	0.011510334	0	0	0.03583466
1669	NC	NT	0.087	Interior	0.01518565	0	0	0.038047561
1670	NC	NT	0.511	Interior	0.012879963	0	0	0.036532843
1671	NC	NT	0.605	Interior	0.025055772	0	0	0.034155221
1672	NC	NT	0.77	Interior	0.013611597	0	0	0.036245755
1673	NC	NT	0.112	Interior	0.013657451	0	0	0.036419869
1674	NC	NT	0.155	Interior	0.013948208	0	0	0.036621688
1675	NC	NT	0.088	Interior	0.015292044	0	0	0.039132692
1676	NC	NT	0.312	Interior	0.010735423	0	0	0.03227832
1677	NC	NT	0.538	Interior	0.019407259	0	0	0.03917554
1678	NC	NT	0.302	Interior	0.015212375	0	0	0.043872896
1679	NC	NT	0.238	Interior	0.011976683	0	0	0.035612084
1680	NC	NT	0.271	Interior	0.01233987	0	0	0.035241832
1681	NC	NT	0.475	Interior	0.017640359	0	0.25	0.068280696
1682	NC	NT	0.06	Interior	0.012736315	0	0	0.034430232
1683	NC	NT	0.127	Interior	0.014124407	0	0	0.036754782
1684	NC	NT	0.495	Interior	0.01965737	0	0	0.035406175
1685	NC	NT	0.407	Interior	0.019393573	0	0	0.041617603
1686	NC	NT	0.19	Interior	0.014735189	0	0	0.049674183
1687	NC	NT	0.137	Interior	0.015526619	0	0	0.040792298
1688	NC	NT	0.427	Interior	0.012461874	0	0	0.037838781
1689	NC	NT	0.438	Interior	0.016223594	0	0	0.041027149
1690	NC	NT	0.545	Interior	0.01534907	0	0	0.03770451
1691	NC	NT	0.646	Interior	0.01584799	0	0	0.042355638
1692	NC	NT	0.977	Boundary	0.023430549	0	0.6	0.121376645
1693	NC	NT	0.178	Interior	0.013021425	0	0	0.037095921
1694	NC	NT	0.395	Interior	0.012773765	0	0	0.040064214
1695	NC	NT	0.283	Interior	0.01134125	0	0	0.032108996
1696	NC	NT	0.245	Interior	0.013470241	0	0	0.053138416
1697	NC	NT	0.627	Interior	0.025878937	0.5	0	0.034605493
1698	NC	NT	0.516	Interior	0.012085219	0	0	0.037518855
1699	NC	NT	0.377	Interior	0.012420786	0	0	0.039141133
1700	NC	NT	0.053	Interior	0.018925292	0	0	0.041064782
1701	NC	NT	0.616	Interior	0.018976774	0	0	0.046489123
1702	NC	NT	0.751	Interior	0.02256162	0	0	0.044187134
1703	NC	NT	0.526	Interior	0.014541601	0	0	0.035421305
1704	NC	NT	0.33	Interior	0.013829603	0	0	0.039493321
1705	NC	NT	0.027	Interior	0.013363364	0	0	0.034817172
1706	NC	NT	0.191	Interior	0.012062383	0	0	0.036860158
1707	NC	NT	0.139	Interior	0.014269632	0	0	0.03745192
1708	NC	NT	0.484	Interior	0.012154912	0	0	0.033011415
1709	NC	NT	0.336	Interior	0.013436759	0	0	0.038397777
1710	NC	NT	0.103	Interior	0.018384667	0	0	0.037305866
1711	NC	NT	0.218	Interior	0.014702155	0	0	0.041601433
1712	NC	NT	0.585	Interior	0.01334504	0	0	0.038659644
1713	NC	NT	0.158	Interior	0.013432998	0	0	0.035770774
1714	NC	NT	0.234	Interior	0.012847723	0	0	0.034866153
1715	NC	NT	0.287	Interior	0.012218783	0	0	0.037027865
1716	NC	NT	0.021	Interior	0.013571824	0	0	0.038846888
1717	NC	NT	0.046	Interior	0.015771219	0	0	0.039937709
1718	NC	NT	0.184	Interior	0.014714675	0	0	0.04644188
1719	NC	NT	0.467	Interior	0.013525094	0	0	0.036665501
1720	NC	NT	0.903	Interior	0.015936926	0	0	0.03867834
1721	NC	NT	0.325	Interior	0.029977691	0.5	0	0.037166275
1722	NC	NT	0.449	Interior	0.018122421	0	0	0.039447199
1723	NC	NT	0.568	Interior	0.053102959	1	0	0.037882613
1724	NC	NT	0.655	Interior	0.037552433	0.5	0	0.040334298
1725	NC	NT	0.393	Interior	0.013024751	0	0	0.033956929
1726	NC	NT	0.073	Interior	0.016473127	0	0	0.04153817
1727	NC	NT	0.113	Interior	0.01421877	0	0	0.03779751
1728	NC	NT	0.815	Interior	0.019829819	0	0	0.034233569
1729	NC	NT	0.348	Interior	0.012074712	0	0	0.035077115
1730	NC	NT	0.612	Interior	0.023955852	0.333333333	0	0.038539408
1731	NC	NT	0.417	Interior	0.016543835	0	0	0.039824937
1732	NC	NT	0.781	Interior	0.023216458	0.5	0	0.036811184
1733	NC	NT	0.145	Interior	0.012360968	0	0	0.036578376
1734	NC	NT	0.868	Interior	0.011801471	0	0	0.033590688
1735	NC	NT	0.492	Interior	0.013456363	0	0	0.037462516
1736	NC	NT	0.151	Interior	0.016682739	0	0	0.040051432
1737	NC	NT	0.075	Interior	0.0124943	0	0	0.034518926
1738	NC	NT	0.172	Interior	0.013015369	0	0	0.035792264
1739	NC	NT	0.13	Interior	0.01388936	0	0	0.037463978
1740	NC	NT	0.339	Interior	0.012986502	0	0	0.038033305
1741	NC	NT	0.992	Boundary	0.024191179	0.25	0.25	0.112542681
1742	NC	NT	0.262	Interior	0.01655368	0	0	0.039504635
1743	NC	NT	0.255	Interior	0.018403179	0	0	0.047520186
1744	NC	NT	0.864	Interior	0.021743261	0	0	0.04813045
1745	NC	NT	0.69	Interior	0.017346595	0	0	0.040204088
1746	NC	NT	0.18	Interior	0.013184585	0	0	0.035598379
1747	NC	NT	0.958	Boundary	0.016793592	0	0	0.044183447
1748	NC	NT	0.573	Interior	0.01415014	0	0	0.038703933
1749	NC	NT	0.202	Interior	0.020069717	0	0	0.047564271
1750	NC	NT	0.102	Interior	0.012739084	0	0	0.034343801
1751	NC	NT	0.17	Interior	0.018306217	0	0	0.043354194
1752	NC	NT	0.567	Interior	0.024041093	0.166666667	0	0.04093265
1753	NC	NT	0.681	Interior	0.013103019	0	0	0.037794378
1754	NC	NT	0.142	Interior	0.014168249	0	0	0.039328134
1755	NC	NT	0.747	Interior	0.015777475	0	0	0.039984367
1756	NC	NT	0.474	Interior	0.012347	0	0	0.035662509
1757	NC	NT	0.904	Interior	0.015543883	0	0	0.041094867
1758	NC	NT	0.282	Interior	0.016459277	0	0	0.053092007
1759	NC	NT	0.38	Interior	0.012620028	0	0	0.038263537
1760	NC	NT	0.165	Interior	0.012296134	0	0	0.037309879
1761	NC	NT	0.258	Interior	0.016164113	0	0	0.041357721
1762	NC	NT	0.323	Interior	0.016631653	0	0	0.040742298
1763	NC	NT	0.828	Interior	0.016503833	0	0	0.041338338
1764	NC	NT	0.706	Interior	0.015161126	0	0	0.043223961
1765	NC	NT	0.426	Interior	0.013842359	0	0	0.037566551
1766	NC	NT	0.493	Interior	0.013793963	0	0	0.035393715
1767	NC	NT	0.915	Interior	0.028449466	0.5	0	0.0523064
1768	NC	NT	0.735	Interior	0.014607348	0	0	0.038555047
1769	NC	NT	0.562	Interior	0.017041992	0	0	0.038041947
1770	NC	NT	0.16	Interior	0.01510863	0	0	0.038297874
1771	NC	NT	0.796	Interior	0.018819655	0	0	0.039535176
1772	NC	NT	0.284	Interior	0.016872515	0	0	0.042816274
1773	NC	NT	0.699	Interior	0.020799488	0	0.5	0.064056503
1774	NC	NT	0.785	Interior	0.013491238	0	0	0.03877321
1775	NC	NT	0.35	Interior	0.018332153	0	0	0.038731398
1776	NC	NT	0.386	Interior	0.013066931	0	0	0.040072825
1777	NC	NT	0.193	Interior	0.022500804	0	0	0.03770492
1778	NC	NT	0.176	Interior	0.014925534	0	0	0.038197794
1779	NC	NT	0.835	Interior	0.024744345	0.333333333	0	0.040329806
1780	NC	NT	0.404	Interior	0.014482981	0	0	0.041051959
1781	NC	NT	0.285	Interior	0.012166918	0	0	0.036902968
1782	NC	NT	0.235	Interior	0.012165297	0	0	0.036179635
1783	NC	NT	0.642	Interior	0.022518699	0	0	0.058641602
1784	NC	NT	0.769	Interior	0.029326514	0	0	0.039483621
1785	NC	NT	0.251	Interior	0.012837588	0	0	0.035349613
1786	NC	NT	0.792	Interior	0.018912657	0	0	0.040891267
1787	NC	NT	0.397	Interior	0.013832931	0	0	0.039309698
1788	NC	NT	0.49	Interior	0.01260374	0	0	0.034746924
1789	NC	NT	0.219	Interior	0.013947848	0	0	0.037588439
1790	NC	NT	0.989	Boundary	0.027511817	0.5	0.5	0.116671416
1791	NC	NT	0.314	Interior	0.020854435	0	0	0.05259923
1792	NC	NT	0.203	Interior	0.01502791	0	0	0.040689854
1793	NC	NT	0.589	Interior	0.023881215	0	0	0.038108543
1794	NC	NT	0.674	Interior	0.022371009	0	0	0.043668634
1795	NC	NT	0.214	Interior	0.016200807	0	0	0.041913504
1796	NC	NT	0.349	Interior	0.015650298	0	1	0.083998199
1797	NC	NT	0.353	Interior	0.016293185	0	0	0.043454716
1798	NC	NT	0.439	Interior	0.015948314	0	0.5	0.063126292
1799	NC	NT	0.54	Interior	0.036401651	1	0	0.04199582
1800	NC	NT	0.552	Interior	0.01441169	0	0	0.0349071
1801	NC	NT	0.884	Interior	0.021964459	0	0	0.051502837
1802	NC	NT	0.385	Interior	0.017270092	0	0	0.038634789
1803	NC	NT	0.311	Interior	0.02766751	0	0	0.037266933
1804	NC	NT	0.419	Interior	0.017850836	0	0	0.072357834
1805	NC	NT	0.63	Interior	0.013202615	0	0	0.037801546
1806	NC	NT	0.263	Interior	0.032031637	1	0	0.040072501
1807	NC	NT	0.56	Interior	0.023449813	0	0	0.040680116
1808	NC	NT	0.677	Interior	0.014939956	0	1	0.112510939
1809	NC	NT	0.275	Interior	0.021055364	0	1	0.241839158
1810	NC	NT	0.344	Interior	0.015552888	0	0	0.042710419
1811	NC	NT	0.527	Interior	0.014296743	0	0	0.037486492
1812	NC	NT	0.448	Interior	0.012946536	0	0	0.038793502
1813	NC	NT	0.29	Interior	0.030678843	0	0	0.038975014
1814	NC	NT	0.707	Interior	0.014944697	0	1	0.206374922
1815	NC	NT	0.98	Boundary	0.021725441	0	0.666666667	0.117285832
1816	NC	NT	0.827	Interior	0.016957502	0	0	0.040287589
1817	NC	NT	0.692	Interior	0.016185244	0	0	0.038480021
1818	NC	NT	0.518	Interior	0.013783161	0	0	0.036649367
1819	NC	NT	0.773	Interior	0.020427276	0	0	0.039508342
1820	NC	NT	0.347	Interior	0.016046636	0	0	0.042448332
1821	NC	NT	0.316	Interior	0.101049131	1	1	0.088527039
1822	NC	NT	0.657	Interior	0.020385104	0	0	0.041031579
1823	NC	NT	0.853	Interior	0.016773128	0	0	0.04257794
1824	NC	NT	0.506	Interior	0.021853205	0	0	0.045857609
1825	NC	NT	0.578	Interior	0.01593428	0	0	0.044144774
1826	NC	NT	0.732	Interior	0.016172028	0	0	0.040021327
1827	NC	NT	0.659	Interior	0.015618356	0	0	0.043716802
1828	NC	NT	0.729	Interior	0.014958822	0	0	0.039719577
1829	NC	NT	0.577	Interior	0.048967244	1	0	0.042683425
1830	NC	NT	0.55	Interior	0.016579797	0	0	0.041387442
1831	NC	NT	0.595	Interior	0.014876034	0	0	0.040350026
1832	NC	NT	0.362	Interior	0.019642243	0	0	0.041142072
1833	NC	NT	0.856	Interior	0.01693195	0	0	0.042549021
1834	NC	NT	0.668	Interior	0.017492841	0	0	0.038775062
1835	NC	NT	0.381	Interior	0.015757279	0	0	0.052040269
1836	NC	NT	0.423	Interior	0.013725491	0	0	0.038706877
1837	NC	NT	0.445	Interior	0.014578733	0	0	0.038899652
1838	NC	NT	0.772	Interior	0.012612225	0	0	0.036156002
1839	NC	NT	0.388	Interior	0.015002699	0	1	0.283870975
1840	NC	NT	0.424	Interior	0.01730009	0	0	0.040313081
1841	NC	NT	0.533	Interior	0.030699378	0.5	0	0.038074327
1842	NC	NT	0.47	Interior	0.016970451	0	0	0.039339963
1843	NC	NT	0.917	Interior	0.021123258	0	0	0.051813293
1844	NC	NT	0.622	Interior	0.015546816	0	0.5	0.058788041
1845	NC	NT	0.871	Interior	0.044362265	1	0	0.057228708
1846	NC	NT	0.442	Interior	0.013866809	0	0	0.036583644
1847	NC	NT	0.594	Interior	0.015966387	0	0	0.040726292
1848	NC	NT	0.531	Interior	0.013550767	0	0	0.036756618
1849	NC	NT	0.574	Interior	0.016897817	0	0	0.0434242
1850	NC	NT	0.498	Interior	0.023137255	0	0	0.040901962
1851	NC	NT	0.855	Interior	0.016524065	0	0	0.044295901
1852	NC	NT	0.542	Interior	0.017359238	0	0	0.040564851
1853	NC	NT	0.843	Interior	0.016666668	0	0	0.042325897
1854	NC	NT	0.71	Interior	0.015802758	0	0	0.036834273
1855	NC	NT	0.66	Interior	0.013961967	0	0	0.038240222
1856	NC	NT	0.537	Interior	0.017983579	0	0	0.041396331
1857	NC	NT	0.85	Interior	0.017818648	0	0	0.048037866
1858	NC	NT	0.641	Interior	0.028286975	0	0	0.039246087
1859	NC	NT	0.879	Interior	0.05278511	1	0	0.065707558
1860	NC	NT	0.534	Interior	0.016695624	0	0	0.041896253
1861	NC	NT	0.593	Interior	0.01678878	0	0	0.035824438
1862	NC	NT	0.822	Interior	0.021154013	0	0	0.035959231
1863	NC	NT	0.771	Interior	0.01858694	0	0	0.040576893
1864	NC	NT	0.613	Interior	0.0146789	0	0	0.037980454
1865	NC	NT	0.647	Interior	0.018717842	0	0	0.037533029
1866	NC	NT	0.571	Interior	0.035762366	1	0	0.058823531
1867	NC	NT	0.662	Interior	0.014599399	0	0	0.037085997
1868	NC	NT	0.653	Interior	0.014212306	0	0	0.035875593
1869	NC	NT	0.603	Interior	0.02303665	0	0	0.046011704
1870	NC	NT	0.597	Interior	0.02776411	0	0	0.045165139
1871	NC	NT	0.728	Interior	0.017703082	0	0	0.039019609
1872	NC	NT	0.964	Boundary	0.019625039	0	0.25	0.060165177
1873	NC	NT	0.839	Interior	0.033707321	0.5	0	0.039106236
1874	NC	NT	0.931	Interior	0.020133908	0	0	0.048828313
1875	NC	NT	0.7	Interior	0.013508962	0	0	0.034560329
1876	NC	NT	0.786	Interior	0.014069751	0	0	0.037404582
1877	NC	NT	0.886	Interior	0.019306185	0	0	0.048408352
1878	NC	NT	0.742	Interior	0.018015125	0	0	0.038506325
1879	NC	NT	0.661	Interior	0.018405755	0	0	0.04441817
1880	NC	NT	0.993	Boundary	0.020578718	0	0	0.078415103
1881	NC	NT	0.862	Interior	0.013186065	0	0	0.034571924
1882	NC	NT	0.739	Interior	0.013710167	0	0	0.033739972
1883	NC	NT	0.945	Interior	0.042029638	1	1	0.084511217
1884	NC	NT	0.671	Interior	0.020852638	0	0	0.044194863
1885	NC	NT	0.979	Boundary	0.023146974	0	0	0.050564055
1886	NC	NT	0.712	Interior	0.014195262	0	0	0.035100083
1887	NC	NT	0.713	Interior	0.03077231	0	0	0.055982394
1888	NC	NT	0.748	Interior	0.016105314	0	0	0.037167933
1889	NC	NT	0.898	Interior	0.019930505	0	0	0.04968975
1890	NC	NT	0.826	Interior	0.014528151	0	0	0.035317052
1891	NC	NT	0.816	Interior	0.020207423	0	0	0.043234485
1892	NC	NT	0.974	Boundary	0.020341474	0	0	0.043970146
1893	NC	NT	0.896	Interior	0.01512391	0	0	0.039374898
1894	NC	NT	0.909	Interior	0.017983983	0	0	0.055443249
1895	NC	NT	0.927	Interior	0.018418632	0	0	0.048163093
1896	NC	NT	0.93	Interior	0.016412492	0	0	0.040087147
1897	NC	NT	0.918	Interior	0.016407844	0	0	0.037662747
1898	NC	NT	0.976	Boundary	0.016345227	0	0	0.04019608
1899	NC	NT	0.954	Boundary	0.01859018	0	0.5	0.075816571
1900	NC	NT	0.944	Interior	0.018031708	0	0.666666667	0.177481527
1901	NC	NT	0.937	Interior	0.036044294	0.666666667	0.166666667	0.0580375
1902	NC	NT	0.934	Interior	0.02229266	0	0.4	0.079452077
1903	NC	NT	0.938	Interior	0.020743737	0	0.142857143	0.060851702
1904	NC	NT	0.932	Interior	0.013103779	0	0	0.052160052
1905	NC	NT	0.927	Interior	0.02574339	0.333333333	0.166666667	0.16328051
1906	NC	NT	0.913	Interior	0.026462606	0.5	0	0.046616555
1907	NC	NT	0.942	Interior	0.022738116	0	0	0.042741329
1908	NC	NT	0.947	Interior	0.024600328	0.333333333	0.333333333	0.089123003
1909	NC	NT	0.902	Interior	0.028659038	0	0	0.040968621
1910	NC	NT	0.888	Interior	0.04585926	0.666666667	0	0.047657758
1911	NC	NT	0.905	Interior	0.037013877	0.714285714	0.142857143	0.058632581
1912	NC	NT	0.882	Interior	0.019987867	0.125	0	0.04384996
1913	NC	NT	0.897	Interior	0.026333625	0.25	0	0.051821851
1914	NC	NT	0.964	Boundary	0.012875817	0	0	0.037342049
1915	NC	NT	0.921	Interior	0.028575911	0.2	0.4	0.071164789
1916	NC	NT	0.915	Interior	0.024282003	0	0	0.045541706
1917	NC	NT	0.883	Interior	0.023420909	0.142857143	0	0.041037313
1918	NC	NT	0.865	Interior	0.045514531	0.75	0	0.03603121
1919	NC	NT	0.945	Interior	0.028998659	0	0	0.050908364
1920	NC	NT	0.871	Interior	0.038586876	0.333333333	0	0.044745574
1921	NC	NT	0.858	Interior	0.031927581	0.571428571	0.142857143	0.049244294
1922	NC	NT	0.879	Interior	0.027741172	0.5	0	0.038539146
1923	NC	NT	0.933	Interior	0.017790832	0	0	0.038978026
1924	NC	NT	0.917	Interior	0.021917262	0	0	0.044459015
1925	NC	NT	0.861	Interior	0.026146837	0.125	0.125	0.072794535
1926	NC	NT	0.96	Boundary	0.022749015	0	0	0.051982433
1927	NC	NT	0.845	Interior	0.017226468	0	0	0.025259168
1928	NC	NT	0.887	Interior	0.018884598	0	0.333333333	0.052194329
1929	NC	NT	0.898	Interior	0.021009815	0	0	0.045488459
1930	NC	NT	0.884	Interior	0.024982051	0.2	0.2	0.078173659
1931	NC	NT	0.86	Interior	0.034121871	0.666666667	0	0.041942141
1932	NC	NT	0.825	Interior	0.015858699	0	0	0.035577111
1933	NC	NT	0.948	Interior	0.020271852	0	0.666666667	0.180442496
1934	NC	NT	0.816	Interior	0.013341157	0	0	0.033754504
1935	NC	NT	0.906	Interior	0.019656785	0	0	0.046660233
1936	NC	NT	0.83	Interior	0.036887977	0.5	0	0.041603361
1937	NC	NT	0.886	Interior	0.035185909	0.6	0.2	0.088500548
1938	NC	NT	0.824	Interior	0.026507218	0.25	0	0.040229085
1939	NC	NT	0.811	Interior	0.01996614	0.333333333	0	0.03791702
1940	NC	NT	0.843	Interior	0.027487431	0.5	0	0.039839967
1941	NC	NT	0.873	Interior	0.021075025	0	0	0.038395035
1942	NC	NT	0.807	Interior	0.03034537	0.666666667	0	0.039295569
1943	NC	NT	0.844	Interior	0.019211592	0	0	0.040535109
1944	NC	NT	0.892	Interior	0.026632296	0.2	0.2	0.064353025
1945	NC	NT	0.93	Interior	0.044478129	0.75	0.25	0.062119423
1946	NC	NT	0.817	Interior	0.049250973	0.75	0	0.041404659
1947	NC	NT	0.889	Interior	0.031893738	0.4	0.2	0.090564607
1948	NC	NT	0.806	Interior	0.027652855	0.2	0	0.041054479
1949	NC	NT	0.847	Interior	0.038541949	0.333333333	0	0.041336172
1950	NC	NT	0.834	Interior	0.044059105	0.5	0	0.040402882
1951	NC	NT	0.801	Interior	0.016215351	0	0	0.038327983
1952	NC	NT	0.951	Boundary	0.040322691	0.666666667	0.333333333	0.099961808
1953	NC	NT	0.832	Interior	0.020630862	0	0	0.046155159
1954	NC	NT	0.777	Interior	0.03366306	0.333333333	0	0.039415579
1955	NC	NT	0.775	Interior	0.017728301	0	0	0.038299269
1956	NC	NT	0.851	Interior	0.035376564	0.333333333	0	0.046624662
1957	NC	NT	0.797	Interior	0.02653983	0.5	0	0.036750057
1958	NC	NT	0.78	Interior	0.025612445	0.666666667	0	0.036320063
1959	NC	NT	0.782	Interior	0.023422612	0.5	0	0.039113039
1960	NC	NT	0.771	Interior	0.019396228	0	0	0.039580916
1961	NC	NT	0.863	Interior	0.021490856	0	0	0.046414687
1962	NC	NT	0.804	Interior	0.029859444	0.4	0	0.038699779
1963	NC	NT	0.85	Interior	0.026708512	0.5	0	0.051691276
1964	NC	NT	0.799	Interior	0.017831373	0	0	0.038658825
1965	NC	NT	0.766	Interior	0.035483039	0.6	0	0.037663087
1966	NC	NT	0.916	Interior	0.033887172	0.4	0.2	0.076070815
1967	NC	NT	0.849	Interior	0.032699886	0.5	0	0.042334137
1968	NC	NT	0.762	Interior	0.023517664	0.333333333	0	0.03953151
1969	NC	NT	0.814	Interior	0.029630324	0.5	0	0.054180862
1970	NC	NT	0.971	Boundary	0.025711851	0	1	0.108131845
1971	NC	NT	0.935	Interior	0.041409436	1	0	0.053543002
1972	NC	NT	0.763	Interior	0.016898149	0	0	0.033360568
1973	NC	NT	0.745	Interior	0.012391951	0	0	0.032685471
1974	NC	NT	0.924	Interior	0.03064018	0.5	0.166666667	0.059114937
1975	NC	NT	0.781	Interior	0.01318408	0	0	0.035806264
1976	NC	NT	0.752	Interior	0.017251797	0	0	0.038667621
1977	NC	NT	0.736	Interior	0.027837659	0.5	0	0.03362368
1978	NC	NT	0.79	Interior	0.025333187	0.333333333	0	0.044245698
1979	NC	NT	0.735	Interior	0.035869661	0.5	0	0.037105656
1980	NC	NT	0.829	Interior	0.016985638	0	0	0.041375968
1981	NC	NT	0.877	Interior	0.014313018	0	0	0.038309621
1982	NC	NT	0.792	Interior	0.050401071	1	0	0.044585563
1983	NC	NT	0.94	Interior	0.02583327	0.25	0	0.042912215
1984	NC	NT	0.8	Interior	0.018890103	0	0	0.042202021
1985	NC	NT	0.721	Interior	0.019055302	0.25	0	0.036894492
1986	NC	NT	0.733	Interior	0.018354482	0	0	0.035192289
1987	NC	NT	0.714	Interior	0.028496926	0.5	0	0.037816377
1988	NC	NT	0.818	Interior	0.053550581	1	0	0.044036597
1989	NC	NT	0.743	Interior	0.028046042	0.25	0	0.041442022
1990	NC	NT	0.758	Interior	0.041989507	0.666666667	0	0.041691451
1991	NC	NT	0.742	Interior	0.029282413	0.5	0	0.038139902
1992	NC	NT	0.765	Interior	0.016927777	0	0	0.043038724
1993	NC	NT	0.977	Boundary	0.01796375	0	0	0.045940302
1994	NC	NT	0.89	Interior	0.025230751	0.5	0	0.048626863
1995	NC	NT	0.767	Interior	0.016559866	0	0	0.037667865
1996	NC	NT	0.727	Interior	0.047774677	0.666666667	0	0.039565032
1997	NC	NT	0.874	Interior	0.037839168	0.5	0	0.04162679
1998	NC	NT	0.703	Interior	0.018126521	0	0	0.036517049
1999	NC	NT	0.716	Interior	0.014911367	0	0	0.035108196
[truncated: 196,184 more rows]
